# Supplementary material for: The kaolinite shuttle links the Great Oxidation and Lomagundi events
Source: Nat Commun. 2021 May 19;12:2944. doi: 10.1038/s41467-021-23304-8 (PMC8134571; doi:10.1038/s41467-021-23304-8)
Supplement: Supplementary file 3 — Supplementary Data 1 [file 41467_2021_23304_MOESM3_ESM.xlsx]

## Sheet: Paleosol compilation
Age (Ga)	Paleosol	Reference	Section	Sample	Depth (m)	Relative position	Relative kaolinite (wt.%)	CaO (wt.%)	Al2O3 (wt.%)	MgO (wt.%)	K2O (wt.%)	Na2O (wt.%)	P2O5 (wt.%)	TiO2 (wt.%)	Cr (ppm)	Ca (mol)	Al (mol)	Mg (mol)	K (mol)	Na (mol)	P (mol)	Ti (mol)	Cr (mol)	Ca (-ap)	Ca*	Ca (carb)	Mg*	K/Al (protolith)	K*	CN	CNM	CIA	CIW	CIA (K*)	A/(CNM+A+K*)	Cr/TiO2 (protolith)	Tau Cr/Ti	Cr/Al2O3 (protolith)	Tau Cr/Al	P2O5/TiO2 (protolith)	Tau P/Ti
2.76	Mt. Roe	Macfarlane et al., 1994	1	90MH19	0.7	top		0.07	37.21	0.05	10.38	0.42	0.29	3.55	410	0.00124828	0.364947	0.00124057	0.110196	0.00677654	0.00204308	0.04445	2.69756	0	0	0	0.00124057	0.167306	0.0610579	0.00677654	0.00801711	75.7277	98.177	84.3259	0.840849	116.897	-0.0120071	11.3252	-0.0270745	0.393103	-0.792192
2.76	Mt. Roe	Macfarlane et al., 1994	1	90MH20	1.6	top		0.26	37.59	0.08	10.52	0.12	0.28	3.46	393	0.00463648	0.368674	0.00198491	0.111682	0.00193615	0.00197263	0.0433231	2.58571	0	0	0	0.00198491	0.167306	0.0616815	0.00193615	0.00392107	76.442	99.4776	85.2836	0.848938	116.897	-0.028339	11.3252	-0.0768429	0.393103	-0.794139
2.76	Mt. Roe	Macfarlane et al., 1994	1	103233	2.2	top		0.82	37.13	0.03	10.33	0.12	0.73	3.51	424	0.0146228	0.364162	0.000744343	0.109665	0.00193615	0.00514293	0.0439492	2.78967	0	0	0	0.000744343	0.167306	0.0609267	0.00193615	0.0026805	76.5426	99.4711	85.2789	0.851305	116.897	0.0333728	11.3252	0.00831515	0.393103	-0.470935
2.76	Mt. Roe	Macfarlane et al., 1994	1	90MH21	2.7	top		1.68	36.06	0.21	10.09	0.15	1.29	3.35	390	0.0299588	0.353668	0.0052104	0.107118	0.00242019	0.00908819	0.0419458	2.56597	0	0	0	0.0052104	0.167306	0.0591709	0.00242019	0.00763059	76.3522	99.3203	85.168	0.841126	116.897	-0.00409457	11.3252	-0.04502	0.393103	-0.0204242
2.76	Mt. Roe	Macfarlane et al., 1994	1	103232	3.7			0.14	37.19	0.06	10.42	0.15	0.23	3.49	414	0.00249657	0.364751	0.00148869	0.110621	0.00242019	0.00162037	0.0436987	2.72388	0	0	0	0.00148869	0.167306	0.0610251	0.00242019	0.00390888	76.3409	99.3409	85.1831	0.84888	116.897	0.0147831	11.3252	-0.0170543	0.393103	-0.832353
2.76	Mt. Roe	Macfarlane et al., 1994	1	90MH22	4.9			0.25	37.18	0.06	10.43	0.05	0.29	3.55	408	0.00445816	0.364653	0.00148869	0.110727	0.000806731	0.00204308	0.04445	2.6844	0	0	0	0.00148869	0.167306	0.0610087	0.000806731	0.00229542	76.5777	99.7793	85.5053	0.852078	116.897	-0.0168266	11.3252	-0.0310393	0.393103	-0.792192
2.76	Mt. Roe	Macfarlane et al., 1994	1	90MH23	5.85			0.89	36.79	0.29	10.51	0.13	0.79	3.57	394	0.015871	0.360828	0.00719532	0.111576	0.0020975	0.00556563	0.0447004	2.59229	0	0	0	0.00719532	0.167306	0.0603688	0.0020975	0.00929282	76.0435	99.4221	85.2428	0.83818	116.897	-0.0558819	11.3252	-0.0543687	0.393103	-0.437073
2.76	Mt. Roe	Macfarlane et al., 1994	1	103231	4.2			0.22	17.4	0.14	4.99	0.03	0.21	1.68	331	0.00392318	0.170655	0.0034736	0.0529749	0.000484039	0.00147947	0.0210355	2.17779	0	0	0	0.0034736	0.167306	0.0285517	0.000484039	0.00395764	76.1465	99.7172	85.4597	0.839985	116.897	0.685454	11.3252	0.679709	0.393103	-0.682018
2.76	Mt. Roe	Macfarlane et al., 1994	1	90MH24	11.5			1.18	16.07	4.02	3.06	0.05	0.61	1.55	175	0.0210425	0.157611	0.099742	0.0324856	0.000806731	0.00429751	0.0194078	1.1514	0.00671745	0.000806731	0.00591072	0.0938312	0.167306	0.0263693	0.00161346	0.0954447	82.2132	98.9867	84.9226	0.564054	116.897	-0.0341612	11.3252	-0.0384374	0.393103	0.00113186
2.76	Mt. Roe	Macfarlane et al., 1994	1	103230*	17	proto		5.22	13.9	2.99	2.58	0.75	0.53	1.38	156	0.0930863	0.136328	0.0741862	0.0273898	0.012101	0.00373391	0.0172792	1.02639	0.0806399	0.012101	0.068539	0.00564721	0.167306	0.0228085	0.0242019	0.0298491	72.5458	84.9237	74.3586	0.721367	116.897	-0.0329614	11.3252	-0.00901933	0.393103	-0.0230104
2.76	Mt. Roe	Macfarlane et al., 1994	1	90MH26				0.25	37.74	0.31	10.76	0.05	0.27	3.53		0.00445816	0.370145	0.00769154	0.11423	0.000806731	0.00190218	0.0441996	0	0	0	0	0.00769154	0.167306	0.0619276	0.000806731	0.00849828	76.2899	99.7825	85.5077	0.840149	116.897		11.3252		0.393103	-0.805427
2.76	Mt. Roe	Macfarlane et al., 1994	1	100539				0.71	37.67	0.04	10.21	0.32	0.58	3.65	438	0.0126612	0.369458	0.000992457	0.108391	0.00516308	0.00408616	0.0457021	2.88178	0	0	0	0.000992457	0.167306	0.0618128	0.00516308	0.00615553	76.4904	98.6218	84.6539	0.844618	116.897	0.0265487	11.3252	0.0266771	0.393103	-0.59577
2.76	Mt. Roe	Macfarlane et al., 1994	1	90MH25*		proto		10.16	16.31	4.07	2.21	1.64	0.61	1.54	183	0.181179	0.159965	0.100983	0.0234618	0.0264608	0.00429751	0.0192825	1.20403	0.166854	0.0264608	0.140394	0	0.167306	0.0234618	0.0529215	0.0529215	67.6818	75.1409	67.6818	0.676818	116.897	0.0165498	11.3252	-0.00927639	0.393103	0.00763272
2.76	Mt. Roe	Macfarlane et al., 1994	1	90MH30				0.65	37.03	0.07	10.45	0.1	0.55	3.49		0.0115912	0.363181	0.0017368	0.110939	0.00161346	0.00387481	0.0436987	0	0	0	0	0.0017368	0.167306	0.0607626	0.00161346	0.00335026	76.3412	99.5577	85.3425	0.849956	116.897		11.3252		0.393103	-0.599105
2.76	Mt. Roe	Macfarlane et al., 1994	1	90MH29				0.59	37.2	0.06	10.4	0.16	0.54	3.6		0.0105212	0.364849	0.00148869	0.110409	0.00258154	0.00380436	0.0450761	0	0	0	0	0.00148869	0.167306	0.0610415	0.00258154	0.00407022	76.3539	99.2974	85.1512	0.848563	116.897		11.3252		0.393103	-0.618421
2.76	Mt. Roe	Macfarlane et al., 1994	1	90MH27				0.25	30.43	0.11	8.8		0.28	2.88		0.00445816	0.29845	0.00272926	0.0934226	0	0.00197263	0.0360609	0	0	0	0	0.00272926	0.167306	0.0499326	0	0.00272926	76.16	100	85.6673	0.850014	116.897		11.3252		0.393103	-0.75268
2.76	Mt. Roe	Macfarlane et al., 1994	1	90MH45*		proto		6.91	14.69	3.32	2.15	1.56	0.57	1.43		0.123223	0.144076	0.082374	0.0228248	0.02517	0.00401571	0.0179052	0	0.109838	0.02517	0.0846677	0	0.167306	0.0228248	0.05034	0.05034	66.3209	74.1071	66.3209	0.663209	116.897		11.3252		0.393103	0.013986
2.76	Mt. Roe	Macfarlane et al., 1994	2	90MH211	0.02	top		0.03	37.77	0.07	9.82	0.46	0.13	3.32	485	0.000534979	0.370439	0.0017368	0.104251	0.00742192	0.000915864	0.0415701	3.19102	0	0	0	0.0017368	0.0667299	0.0247194	0.00742192	0.00915872	76.8367	98.0358	92.0162	0.916209	127.857	0.142559	11.6158	0.105463	0.3	-0.869478
2.76	Mt. Roe	Macfarlane et al., 1994	2	90MH212	0.07	top		0.02	37.22	0.03	9.72	0.42	0.08	3.08	478	0.000356652	0.365045	0.000744343	0.10319	0.00677654	0.000563608	0.0385651	3.14496	0	0	0	0.000744343	0.0667299	0.0243594	0.00677654	0.00752088	76.8498	98.1775	92.141	0.919682	127.857	0.213814	11.6158	0.105608	0.3	-0.91342
2.76	Mt. Roe	Macfarlane et al., 1994	2	90MH214	0.17	top		0.2	37.76	0.06	9.88	0.49	0.2	3.32	488	0.00356652	0.370341	0.00148869	0.104888	0.00790596	0.00140902	0.0415701	3.21075	0	0	0	0.00148869	0.0667299	0.0247128	0.00790596	0.00939465	76.6537	97.9098	91.9052	0.915669	127.857	0.149626	11.6158	0.112596	0.3	-0.799197
2.76	Mt. Roe	Macfarlane et al., 1994	2	90MH215	0.31	top		0.46	31.57	0.06	9.83	0.48	0.41	3.2	448	0.00820301	0.309631	0.00148869	0.104357	0.00774462	0.00288849	0.0400676	2.94758	0	0	0	0.00148869	0.0667299	0.0206616	0.00774462	0.0092333	73.4187	97.5598	91.5967	0.911951	127.857	0.0949721	11.6158	0.221668	0.3	-0.572917
2.76	Mt. Roe	Macfarlane et al., 1994	2	90MH216	0.4	top		0.01	37.6	0.04	9.78	0.67	0.07	3.09	461	0.000178326	0.368772	0.000992457	0.103827	0.0108102	0.000493157	0.0386903	3.03311	0	0	0	0.000992457	0.0667299	0.0246081	0.0108102	0.0118027	76.2857	97.1521	91.2372	0.910137	127.857	0.166857	11.6158	0.0555108	0.3	-0.924488
2.76	Mt. Roe	Macfarlane et al., 1994	2	90MH217	0.53	top		0.04	37.7	0.03	9.49	0.76	0.05	3.24	477	0.000713305	0.369753	0.000744343	0.100748	0.0122623	0.000352255	0.0405685	3.13838	0	0	0	0.000744343	0.0667299	0.0246736	0.0122623	0.0130067	76.591	96.7901	90.9179	0.907518	127.857	0.151459	11.6158	0.0892477	0.3	-0.94856
2.76	Mt. Roe	Macfarlane et al., 1994	2	90MH218	1.1	top		0.02	37.87	0.18	10.55	0.44	0.05	3.45	479	0.000356652	0.37142	0.00446606	0.112001	0.00709923	0.000352255	0.0431979	3.15154	0	0	0	0.00446606	0.0667299	0.0247848	0.00709923	0.0115653	75.7196	98.1245	92.0943	0.910856	127.857	0.085904	11.6158	0.0889046	0.3	-0.951691
2.76	Mt. Roe	Macfarlane et al., 1994	2	90MH220	1.9			0.44	37.03	0.03	9.7	0.58	0.36	3.16	479	0.00784635	0.363181	0.000744343	0.102977	0.00935808	0.00253624	0.0395668	3.15154	0	0	0	0.000744343	0.0667299	0.0242351	0.00935808	0.0101024	76.3762	97.488	91.5334	0.913621	127.857	0.18556	11.6158	0.113606	0.3	-0.620253
2.76	Mt. Roe	Macfarlane et al., 1994	2	90MH221	2.34			0.07	38.47	0.05	10.16	0.45	0.18	3.38	485	0.00124828	0.377305	0.00124057	0.107861	0.00726058	0.00126812	0.0423214	3.19102	0	0	0	0.00124057	0.0667299	0.0251775	0.00726058	0.00850115	76.6216	98.112	92.0833	0.918053	127.857	0.122277	11.6158	0.0853484	0.3	-0.822485
2.76	Mt. Roe	Macfarlane et al., 1994	2	90MH224	2.9			0.47	37.51	0.12	10.08	0.46	0.45	3.44	472	0.00838133	0.367889	0.00297737	0.107011	0.00742192	0.0031703	0.0430727	3.10548	0	0	0	0.00297737	0.0667299	0.0245492	0.00742192	0.0103993	76.2745	98.0225	92.0044	0.913244	127.857	0.0731454	11.6158	0.0832895	0.3	-0.563953
2.76	Mt. Roe	Macfarlane et al., 1994	2	90MH225	4.6			0.64	36.1	0.26	10.1	0.31	0.71	3.15		0.0114129	0.35406	0.00645097	0.107224	0.00500173	0.00500202	0.0394416	0	0	0	0	0.00645097	0.0667299	0.0236264	0.00500173	0.0114527	75.932	98.607	92.5192	0.909855	127.857		11.6158		0.3	-0.248677
2.76	Mt. Roe	Macfarlane et al., 1994	2	90MH226	5.9			0.96	27.23	0.35	8	0.2	0.74	2.35	344	0.0171193	0.267065	0.008684	0.0849297	0.00322692	0.00521338	0.0294247	2.26332	0	0	0	0.008684	0.0667299	0.0178212	0.00322692	0.0119109	75.1827	98.8061	92.6945	0.899823	127.857	0.144895	11.6158	0.087578	0.3	0.0496454
2.76	Mt. Roe	Macfarlane et al., 1994	2	90MH227	6.6			0.3	13.82	1.93	0.58	0.17	0.37	1.17	170	0.00534979	0.135543	0.0478861	0.0061574	0.00274288	0.00260669	0.0146497	1.1185	0	0	0	0.0478861	0.0667299	0.0061574	0.00274288	0.050629	93.8382	98.0165	93.8382	0.704745	127.857	0.136418	11.6158	0.0589867	0.3	0.0541311
2.76	Mt. Roe	Macfarlane et al., 1994	2	90MH228*	7.6	proto		1.11	15.41	4.43	0.95	2.17	0.42	1.4	179	0.0197942	0.151138	0.109915	0.0100854	0.0350121	0.00295894	0.0175296	1.17772	0.00993106	0.00993106	0	0.109915	0.0667299	0.0100854	0.0449432	0.154858	73.3086	77.0792	73.3086	0.478161	127.857	0	11.6158	0	0.3	0
2.76	Mt. Roe	Yang et al., 2002	3	96RH102	0.2	top		0.95	31.86	0.49	8.04	0.18	0.78	2.93	390	0.016941	0.312475	0.0121576	0.0853543	0.00290423	0.00549518	0.0366869	2.56597	0	0	0	0.0121576	0.113916	0.0355959	0.00290423	0.0150618	77.9758	99.0791	89.0305	0.860498	97.7107	0.362244	9.1817	0.333201	0.381379	-0.301976
2.76	Mt. Roe	Yang et al., 2002	3	96RH101	0.9	top		1.08	31.98	0.79	7.9	0.28	0.87	3	374	0.0192592	0.313652	0.019601	0.083868	0.00451769	0.00612924	0.0375634	2.4607	0	0	0	0.019601	0.113916	0.03573	0.00451769	0.0241187	78.0156	98.5801	88.6274	0.839763	97.7107	0.275875	9.1817	0.273709	0.381379	-0.239601
2.76	Mt. Roe	Yang et al., 2002	3	96RH99	1.5			1.04	26.85	0.91	6.38	0.28	0.81	2.44	294	0.0185459	0.263338	0.0225784	0.0677314	0.00451769	0.00570654	0.0305516	1.93435	0	0	0	0.0225784	0.113916	0.0299984	0.00451769	0.0270961	78.4709	98.3134	88.4117	0.821821	97.7107	0.233148	9.1817	0.192559	0.381379	-0.12956
2.76	Mt. Roe	Yang et al., 2002	3	96RH100	2.2			0.75	22.46	1.03	5.21	0.17	0.63	2.12	261	0.0133745	0.220282	0.0255558	0.0553104	0.00274288	0.00443842	0.0265448	1.71723	0	0	0	0.0255558	0.113916	0.0250937	0.00274288	0.0282987	79.1427	98.7701	88.781	0.804906	97.7107	0.259977	9.1817	0.265633	0.381379	-0.220801
2.76	Mt. Roe	Yang et al., 2002	3	96RH97	4.1			0.69	20.16	5.71	1.46	0.09	0.54	1.63	190	0.0123045	0.197724	0.141673	0.0154997	0.00145212	0.00380436	0.0204094	1.25009	0	0	0	0.141673	0.113916	0.0154997	0.00145212	0.143125	92.1036	99.2709	92.1036	0.554861	97.7107	0.192954	9.1817	0.0264552	0.381379	-0.13134
2.76	Mt. Roe	Yang et al., 2002	3	96RH98a	4.1			0.68	20.43	5.48	1.68	0.1	0.53	1.75	197	0.0121262	0.200373	0.135967	0.0178352	0.00161346	0.00373391	0.021912	1.29614	0	0	0	0.135967	0.113916	0.0178352	0.00161346	0.13758	91.1525	99.2012	91.1525	0.56318	97.7107	0.152089	9.1817	0.0502067	0.381379	-0.205889
2.76	Mt. Roe	Yang et al., 2002	3	96RH98b	4.1			0.13	13.92	1.8	2.56		0.15	1.52	192	0.00231824	0.136524	0.0446606	0.0271775	0	0.00105677	0.0190321	1.26325	0	0	0	0.0446606	0.113916	0.0155523	0	0.0446606	83.3981	100	89.7734	0.693942	97.7107	0.292753	9.1817	0.502239	0.381379	-0.741244
2.76	Mt. Roe	Yang et al., 2002	3	96RH94	5			0.64	19.59	6.47	0.98		0.51	1.81	211	0.0114129	0.192134	0.16053	0.0104039	0	0.003593	0.0226632	1.38826	0	0	0	0.16053	0.113916	0.0104039	0	0.16053	94.8632	100	94.8632	0.529196	97.7107	0.193058	9.1817	0.173073	0.381379	-0.261186
2.76	Mt. Roe	Yang et al., 2002	3	96RH95	5.7			0.83	19.6	2.09	4.02	0.07	0.68	1.86	228	0.0148011	0.192232	0.0518559	0.0426772	0.00112942	0.00479067	0.0232893	1.50011	0	0	0	0.0518559	0.113916	0.0218983	0.00112942	0.0529853	81.4409	99.4159	89.3024	0.719658	97.7107	0.254526	9.1817	0.266939	0.381379	-0.0413953
2.76	Mt. Roe	Yang et al., 2002	3	96RH93a	6.2			0.74	17.86	3.63	2.58		0.56	1.67	197	0.0131961	0.175167	0.0900655	0.0273898	0	0.00394526	0.0209103	1.29614	4.52782e-05	0	4.52782e-05	0.0900202	0.113916	0.0199543	0	0.0900202	86.4779	100	89.7734	0.614316	97.7107	0.207279	9.1817	0.201328	0.381379	-0.120744
2.76	Mt. Roe	Yang et al., 2002	3	96RH93b	6.2			0.76	16.8	3.06	2.64		0.57	1.61	188	0.0135528	0.16477	0.075923	0.0280268	0	0.00401571	0.020159	1.23693	0.000167094	0	0.000167094	0.0757559	0.113916	0.01877	0	0.0757559	85.4631	100	89.7734	0.635452	97.7107	0.19506	9.1817	0.218781	0.381379	-0.071691
2.76	Mt. Roe	Yang et al., 2002	3	96RH92	6.55			1.18	17.13	2.33	1.74	3.4	0.5	1.45	202	0.0210425	0.168007	0.0578106	0.0184722	0.0548577	0.00352255	0.0181556	1.32904	0.00930065	0.00930065	0	0.0578106	0.113916	0.0184722	0.0641584	0.121969	67.0318	72.3652	67.0318	0.544685	97.7107	0.425743	9.1817	0.284313	0.381379	-0.0958394
2.76	Mt. Roe	Yang et al., 2002	3	96RH103	6.6			3.73	15.77	4.19	0.61	3.18	0.45	1.46	190	0.0665157	0.154668	0.10396	0.00647589	0.0513081	0.0031703	0.0182808	1.25009	0.055948	0.0513081	0.00463994	0.09932	0.113916	0.00647589	0.102616	0.201936	58.6397	60.1157	58.6397	0.425989	97.7107	0.33186	9.1817	0.312196	0.381379	-0.191829
2.76	Mt. Roe	Yang et al., 2002	3	96RH104	6.65			3	16.21	4.26	1.26	2.12	0.46	1.44	174	0.0534979	0.158984	0.105697	0.0133764	0.0342054	0.00324075	0.0180304	1.14482	0.0426954	0.0342054	0.00848999	0.0972067	0.113916	0.0133764	0.0684108	0.165617	66.0311	69.9154	66.0311	0.470397	97.7107	0.236644	9.1817	0.169077	0.381379	-0.162396
2.76	Mt. Roe	Yang et al., 2002	3	96RH105	6.7			0.97	17.97	2.97	2.73	0.51	0.51	1.63	224	0.0172976	0.176245	0.07369	0.0289822	0.00822865	0.003593	0.0204094	1.47379	0.00532097	0.00532097	0	0.07369	0.113916	0.0200772	0.0135496	0.0872396	80.5593	92.8609	83.9775	0.621541	97.7107	0.40643	9.1817	0.357616	0.381379	-0.179599
2.76	Mt. Roe	Teitler et al., 2015	MR#1	Pi1012C		top		0.14	37.61	0.09	9.18	0.92		4.45	468	0.00249657	0.36887	0.00223303	0.0974568	0.0148438	0	0.055719	3.07917	0.00249657	0.00249657	0	0.00223303	0.0432678	0.0159602	0.0173404	0.0195734	76.2652	95.5101	91.7198	0.912133	124.204	-0.153258	13.2114	-0.0581228
2.76	Mt. Roe	Teitler et al., 2015	MR#1	Pi1025Y		top		0.12	37.02	0.08	10.49	0.28		3.22	402	0.00213991	0.363083	0.00198491	0.111364	0.00451769	0	0.040318	2.64492	0.00213991	0.00213991	0	0.00198491	0.0432678	0.0157098	0.00665761	0.00864252	75.4686	98.1994	94.1971	0.937145	124.204	0.00516006	13.2114	-0.178058
2.76	Mt. Roe	Teitler et al., 2015	MR#1	Pi1068a		top		4.56	25.77	1.25	7.4	0.14		3.56	907	0.0813168	0.252746	0.0310143	0.0785599	0.00225885	0	0.0445752	5.96753	0.0813168	0.00225885	0.0790579	0	0.0432678	0.0109358	0.00451769	0.00451769	75.2615	98.2439	94.2381	0.942381	124.204	1.05127	13.2114	1.66406
2.76	Mt. Roe	Teitler et al., 2015	MR#1	Pi1013		top		0.18	55.6	0.04	5.1	0.28		4.55	187	0.00320987	0.545311	0.000992457	0.0541427	0.00451769	0	0.0569711	1.23035	0.00320987	0.00320987	0	0.000992457	0.0432678	0.0235944	0.00772756	0.00872002	89.8103	98.6027	94.5681	0.944056	124.204	-0.669101	13.2114	-0.745423
2.76	Mt. Roe	Teitler et al., 2015	MR#1	Pi1014				1.53	34.28	0.16	9.62	0.54		4.03	422	0.0272839	0.33621	0.00396983	0.102128	0.00871269	0	0.0504602	2.77651	0.0272839	0.00871269	0.0185712	0	0.0432678	0.0145471	0.0174254	0.0174254	73.7686	95.0725	91.3161	0.913161	124.204	-0.156913	13.2114	-0.0681985
2.76	Mt. Roe	Teitler et al., 2015	MR#1	Pi1003				0.2	23.32	0.16	5.2	0.27		2.29	222	0.00356652	0.228717	0.00396983	0.0552043	0.00435635	0	0.0286734	1.46063	0.00356652	0.00356652	0	0.00396983	0.0432678	0.00989609	0.00792287	0.0118927	78.3696	96.6519	92.7723	0.913021	124.204	-0.219483	13.2114	-0.27943
2.76	Mt. Roe	Teitler et al., 2015	MR#1	Pi1073a				4.71	28.25	0.94	7.49	0.16		3.77	618	0.0839917	0.277069	0.0233227	0.0795154	0.00258154	0	0.0472047	4.06608	0.0839917	0.00258154	0.0814101	0	0.0432678	0.0119882	0.00516308	0.00516308	76.5918	98.1706	94.1706	0.941706	124.204	0.319812	13.2114	0.655853
2.76	Mt. Roe	Teitler et al., 2015	MR#1	Pi1016				0.52	21.04	0.24	1.76	0.32		2.28	283	0.00927296	0.206355	0.00595474	0.0186845	0.00516308	0	0.0285482	1.86197	0.00927296	0.00516308	0.00410989	0.00184486	0.0432678	0.00892855	0.0103262	0.012171	87.6742	95.2344	91.4655	0.907236	124.204	-0.000652272	13.2114	0.0181047
2.76	Mt. Roe	Teitler et al., 2015	MR#1	PI1021Y				0.81	15.59	6.16	0.68	0.04		1.98	178	0.0144444	0.152903	0.152838	0.00721902	0.000645385	0	0.0247918	1.17114	0.0144444	0.000645385	0.013799	0.139039	0.0432678	0.00661578	0.00129077	0.14033	94.7279	99.1629	95.0833	0.509933	124.204	-0.276198	13.2114	-0.135777
2.76	Mt. Roe	Teitler et al., 2015	MR#1	Pi1017				1.23	15.28	6.04	2.21	0.13		1.9	228	0.0219341	0.149863	0.149861	0.0234618	0.0020975	0	0.0237901	1.50011	0.0219341	0.0020975	0.0198366	0.130024	0.0432678	0.00648423	0.004195	0.134219	84.4204	97.277	93.348	0.51576	124.204	-0.0338462	13.2114	0.12944
2.76	Mt. Roe	Teitler et al., 2015	MR#1	PI1020Y				3.29	14.19	6.35	1.69	2.06		1.41	183	0.0586693	0.139172	0.157553	0.0179414	0.0332373	0	0.0176548	1.20403	0.0586693	0.0332373	0.025432	0.132121	0.0432678	0.00602168	0.0664746	0.198595	62.2449	67.6753	65.7501	0.404818	124.204	0.0449536	13.2114	-0.0238413
2.76	Mt. Roe	Teitler et al., 2015	MR#1	PI1019Y		proto		7.86	14.76	4.75	0.59	1.95		1.57	195	0.140164	0.144763	0.117854	0.00626356	0.0314625	0	0.0196582	1.28299	0.140164	0.0314625	0.108702	0.00915239	0.0432678	0.00626356	0.062925	0.0720774	67.6615	69.7021	67.6615	0.648858	124.204	0	13.2114	0
2.76	Mt. Roe	Teitler et al., 2015	MR#2	Pi0933A		top		0.14	34.39	0.26	10.48	0.48		3.55	465	0.00249657	0.337289	0.00645097	0.111258	0.00774462	0	0.04445	3.05943	0.00249657	0.00249657	0	0.00645097	0.093726	0.0316127	0.0102412	0.0166922	73.5174	97.0532	88.9609	0.874726	95.6098	0.370006	12.7604	0.0596341
2.76	Mt. Roe	Teitler et al., 2015	MR#2	Pi0934A		top		0.14	34.22	0.21	10.38	0.49		3.22	448	0.00249657	0.335622	0.0052104	0.110196	0.00790596	0	0.040318	2.94758	0.00249657	0.00249657	0	0.0052104	0.093726	0.0314565	0.0104025	0.0156129	73.5657	96.9937	88.911	0.877004	95.6098	0.455191	12.7604	0.0259664
2.76	Mt. Roe	Teitler et al., 2015	MR#2	Pi0940A		top		0.32	44.48	0.11	2.68	0.19		4.75	141	0.00570644	0.436249	0.00272926	0.0284514	0.00306558	0	0.0594754	0.927697	0.00570644	0.00306558	0.00264086	8.83956e-05	0.093726	0.0284514	0.00613115	0.00621955	92.655	98.6141	92.655	0.926376	95.6098	-0.689527	12.7604	-0.751578
2.76	Mt. Roe	Teitler et al., 2015	MR#2	Pi0941		top		0.88	65.4	0.02	1.97	0.09		3.42	84	0.0156927	0.641428	0.000496229	0.0209139	0.00145212	0	0.0428223	0.552671	0.0156927	0.00145212	0.0142406	0	0.093726	0.0209139	0.00290423	0.00290423	96.4196	99.5493	96.4196	0.964196	95.6098	-0.743108	12.7604	-0.899345
2.76	Mt. Roe	Teitler et al., 2015	MR#2	Pi0940YA		top		1.99	62.5	0.02	2.62	0.09		3.74	88	0.0354869	0.612985	0.000496229	0.0278145	0.00145212	0	0.046829	0.578989	0.0354869	0.00145212	0.0340348	0	0.093726	0.0278145	0.00290423	0.00290423	95.2278	99.5284	95.2278	0.952278	95.6098	-0.753902	12.7604	-0.889659
2.76	Mt. Roe	Teitler et al., 2015	MR#2	Pi0942A		top		0.15	43.17	0.04	2.27	0.09		3.37	114	0.00267489	0.423401	0.000992457	0.0240988	0.00145212	0	0.0421962	0.750053	0.00267489	0.00145212	0.00122278	0	0.093726	0.0240988	0.00290423	0.00290423	94.0047	99.3187	94.0047	0.940047	95.6098	-0.646188	12.7604	-0.793054
2.76	Mt. Roe	Teitler et al., 2015	MR#2	Pi0935B				0.2	34.8	0.15	9.7	0.65		3.6	458	0.00356652	0.34131	0.00372171	0.102977	0.0104875	0	0.0450761	3.01337	0.00356652	0.00356652	0	0.00372171	0.093726	0.0319896	0.014054	0.0177757	74.4664	96.0452	88.1133	0.872747	95.6098	0.330641	12.7604	0.0313863
2.76	Mt. Roe	Teitler et al., 2015	MR#2	Pi0936				1.15	18.03	0.54	6.53	0.25		1.73	302	0.0205075	0.176834	0.0133982	0.0693238	0.00403365	0	0.0216616	1.98698	0.0205075	0.00403365	0.0164739	0	0.093726	0.0165739	0.00806731	0.00806731	69.558	95.637	87.7696	0.877696	95.6098	0.825823	12.7604	0.312642
2.76	Mt. Roe	Teitler et al., 2015	MR#2	Pi0937				0.8	12.45	5.14	1.24	0.06		1.32	165	0.0142661	0.122107	0.127531	0.0131641	0.000968077	0	0.0165279	1.0856	0.0142661	0.000968077	0.013298	0.114233	0.093726	0.0114446	0.00193615	0.116169	88.9945	98.4391	90.124	0.488974	95.6098	0.307398	12.7604	0.0386034
2.76	Mt. Roe	Teitler et al., 2015	MR#2	Pi0939				2.51	15.39	6.45	1.96	3.1		1.69	218	0.0447599	0.150941	0.160034	0.0208078	0.0500173	0	0.0211607	1.43431	0.0447599	0.0447599	0	0.160034	0.093726	0.0141471	0.0947772	0.254811	56.6328	61.4286	58.0844	0.35947	95.6098	0.349173	12.7604	0.110077
2.76	Mt. Roe	Teitler et al., 2015	MR#2	Pi0944A				8.33	14.51	4.42	2.39	3.12		1.74	188	0.148546	0.142311	0.109667	0.0253727	0.05034	0	0.0217868	1.23693	0.148546	0.05034	0.0982057	0.0114608	0.093726	0.0133382	0.10068	0.112141	53.0291	58.5663	55.5188	0.531427	95.6098	0.130073	12.7604	0.0153729
2.76	Mt. Roe	Teitler et al., 2015	MR#2	Pi0945		proto		2.61	15.36	8.51	1.33	3.69		2.05	196	0.0465431	0.150647	0.211145	0.0141196	0.0595367	0	0.0256683	1.28957	0.0465431	0.0465431	0	0.211145	0.093726	0.0141196	0.10608	0.317225	55.6208	58.6799	55.6208	0.312551	95.6098	0	12.7604	0
2.76	Mt. Roe	Teitler et al., 2015	MR#3	Pi1061		top		3.7	29.22	1.28	7.61	0.38		2.67	185	0.0659807	0.286583	0.0317586	0.0807893	0.00613115	0	0.0334314	1.21719	0.0659807	0.00613115	0.0598496	0	0.113916	0.0326464	0.0122623	0.0122623	75.4891	95.8968	86.4525	0.864525	97.7107	-0.290882	9.1817	-0.310446	0.381379
2.76	Mt. Roe	Teitler et al., 2015	MR#3	Pi1060				3.22	28.97	1.14	7.41	0.38		2.73	135	0.057421	0.284131	0.028285	0.0786661	0.00613115	0	0.0341827	0.888221	0.057421	0.00613115	0.0512899	0	0.113916	0.032367	0.0122623	0.0122623	75.7563	95.8628	86.425	0.86425	97.7107	-0.493909	9.1817	-0.492469	0.381379
2.76	Mt. Roe	Teitler et al., 2015	MR#3	Pi1059				3.07	28.05	1.79	6.85	0.36		2.11	428	0.0547462	0.275108	0.0444125	0.072721	0.00580846	0	0.0264196	2.81599	0.0547462	0.00580846	0.0489377	0	0.113916	0.0313392	0.0116169	0.0116169	76.5367	95.9484	86.4945	0.864945	97.7107	1.07596	9.1817	0.661835	0.381379
2.76	Mt. Roe	Teitler et al., 2015	MR#3	Pi1057				1.24	14.39	0.81	3.73	0.21		1.06	86	0.0221125	0.141134	0.0200973	0.0395985	0.00338827	0	0.0132724	0.56583	0.0221125	0.00338827	0.0187242	0.00137308	0.113916	0.0160774	0.00677654	0.00814962	75.2678	95.4185	86.0636	0.85349	97.7107	-0.169671	9.1817	-0.3491	0.381379
2.76	Mt. Roe	Teitler et al., 2015	MR#3	Pi1058				2.12	19.73	2.71	4.13	0.19		1.76	122	0.0378052	0.193507	0.067239	0.0438449	0.00306558	0	0.0220372	0.802689	0.0378052	0.00306558	0.0347396	0.0324994	0.113916	0.0220435	0.00613115	0.0386306	79.4745	96.9289	87.2905	0.761296	97.7107	-0.290577	9.1817	-0.326543	0.381379
2.76	Mt. Roe	Teitler et al., 2015	KY#2	Pi0926		top		0.79	34.36	0.54	7.79	0.8		1.42	61	0.0140878	0.336995	0.0133982	0.0827003	0.0129077	0	0.01778	0.401344	0.0140878	0.0129077	0.00118008	0.0122181	0.102762	0.0346303	0.0258154	0.0380335	75.6424	92.8846	84.7912	0.822623	25.5556	0.680955	1.61744	0.097611
2.76	Mt. Roe	Teitler et al., 2015	KY#2	Pi0925		top		0.11	39.61	0.15	9.35	1.03		1.55	49	0.00196159	0.388485	0.00372171	0.0992615	0.0166187	0	0.0194078	0.322391	0.00196159	0.00196159	0	0.00372171	0.102762	0.0399216	0.0185802	0.022302	76.7262	95.4356	86.912	0.861943	25.5556	0.237027	1.61744	-0.235173
2.76	Mt. Roe	Teitler et al., 2015	KY#2	Pi0924				0.17	36.97	0.05	7.59	1.6		2.4	21	0.00303155	0.362593	0.00124057	0.080577	0.0258154	0	0.0300507	0.138168	0.00303155	0.00303155	0	0.00124057	0.102762	0.0372609	0.0288469	0.0300875	76.8178	92.6306	84.5795	0.843354	25.5556	-0.657609	1.61744	-0.64881
2.76	Mt. Roe	Teitler et al., 2015	KY#2	Pi0923A				0.11	20.14	0.36	4.27	0.55		1.34	18	0.00196159	0.197528	0.00893212	0.0453312	0.00887404	0	0.0167783	0.118429	0.00196159	0.00196159	0	0.00893212	0.102762	0.0202985	0.0108356	0.0197677	77.8605	94.7997	86.3843	0.831367	25.5556	-0.474367	1.61744	-0.447433
2.76	Mt. Roe	Teitler et al., 2015	KY#2	Pi0922		proto		0.21	12.7	0.61	2.57	0.31		0.89	35	0.00374485	0.124559	0.015135	0.0272837	0.00500173	0	0.0111438	0.23028	0.00374485	0.00374485	0	0.015135	0.102762	0.0127999	0.00874658	0.0238816	77.5637	93.4387	85.2527	0.772504	25.5556	0.538837	1.61744	0.703869
2.76	Mt. Roe	Teitler et al., 2015	KY#2	Pi0921		proto		5.61	15.74	6.57	0.13	7.37		0.91	11	0.100041	0.154374	0.163011	0.00138011	0.118912	0	0.0113942	0.0723736	0.100041	0.100041	0	0.163011	0.102762	0.00138011	0.218953	0.381964	41.1986	41.3509	41.1986	0.287091	25.5556	-0.526995	1.61744	-0.567924
2.45	Kuksha	Soomer et al., 2019	1	K1A09*	185.79	top		0.43	16.27	3.02	2.58	0.68	0.15	0.86	184.735	0.00766803	0.159572	0.0749305	0.0273898	0.0109715	0.00105677	0.0107682	1.21545	0.00414548	0.00414548	0	0.0749305	0.00122708	0.000195807	0.015117	0.0900475	78.9653	91.3463	91.2441	0.63876	474.01	-0.546829	23.269	-0.512041	0.083275	1.09449
2.45	Kuksha	Soomer et al., 2019	1	K1A10	186.23	top		2.83	13.89	2.86	2.18	0.26	0.13	0.72	150.525	0.0504663	0.13623	0.0709607	0.0231433	0.004195	0.000915864	0.00901521	0.990363	0.0474134	0.004195	0.0432184	0.0277423	0.00122708	0.000167164	0.00839	0.0361323	81.2037	94.1986	94.0898	0.789604	474.01	-0.558951	23.269	-0.534277	0.083275	1.16818
2.45	Kuksha	Soomer et al., 2019	1	1A25	186.31	top		0.29	11.8	2.56	1.37	0.86	0.09	0.59	123.156	0.00517146	0.115732	0.0635173	0.0145442	0.0138758	0.000634059	0.00738747	0.810297	0.00305793	0.00305793	0	0.0635173	0.00122708	0.000142011	0.0169337	0.080451	78.6169	87.2358	87.1425	0.589491	474.01	-0.55963	23.269	-0.551464	0.083275	0.83179
2.45	Kuksha	Soomer et al., 2019	1	K1A11	186.62	top		2.23	15.7	3.54	1.13	2.47	0.17	0.85	280.523	0.0397667	0.153982	0.0878325	0.0119963	0.0398525	0.00119767	0.010643	1.84568	0.0357745	0.0357745	0	0.0878325	0.00122708	0.000188947	0.075627	0.16346	63.7328	67.0627	67.0075	0.484783	474.01	-0.303755	23.269	-0.232124	0.083275	1.40168
2.45	Kuksha	Soomer et al., 2019	1	K1A12	186.88	top		8.49	15.38	3.71	1.53	1.46	0.11	0.81	239.471	0.151399	0.150843	0.0920504	0.0162428	0.0235565	0.000774962	0.0101421	1.57558	0.148816	0.0235565	0.125259	0	0.00122708	0.000185096	0.0471131	0.0471131	70.422	76.2003	76.1291	0.761291	474.01	-0.376294	23.269	-0.330857	0.083275	0.630771
2.45	Kuksha	Soomer et al., 2019	1	K1A13	187.13	top		8.26	12.26	2.77	0.95	1.82	0.09	0.55	171.051	0.147297	0.120243	0.0687277	0.0100854	0.029365	0.000634059	0.00688662	1.12541	0.145184	0.029365	0.115819	0	0.00122708	0.000147547	0.05873	0.05873	63.601	67.185	67.1297	0.671297	474.01	-0.343893	23.269	-0.400407	0.083275	0.965011
2.45	Kuksha	Soomer et al., 2019	1	FD02	187.3	top		26.6	6.37	1.99	0.351	0.47	0.027	0.343		0.474348	0.0624754	0.0493748	0.00372629	0.00758327	0.000190218	0.00429475	0	0.473714	0.00758327	0.46613	0	0.00122708	7.66621e-05	0.0151665	0.0151665	76.7811	80.4661	80.3867	0.803867	474.01		23.269		0.083275	-0.0547321
2.45	Kuksha	Soomer et al., 2019	1	K1A14*	187.64	top		13.02	16.33	2.81	2.12	2.77	0.07	0.78	246.313	0.232181	0.160161	0.0697201	0.0225064	0.0446929	0.000493157	0.00976648	1.62059	0.230537	0.0446929	0.185844	0	0.00122708	0.000196529	0.0893858	0.0893858	58.8712	64.1807	64.1302	0.641302	474.01	-0.3338	23.269	-0.351779	0.083275	0.0776772
2.45	Kuksha	Soomer et al., 2019	1	K1A15	187.93			21.46	10.32	3.29	1.51	0.23	0.05	0.6	280.523	0.382688	0.101216	0.0816296	0.0160305	0.00371096	0.000352255	0.00751268	1.84568	0.381514	0.00371096	0.377803	0	0.00122708	0.0001242	0.00742192	0.00742192	81.1882	93.1682	93.0618	0.930618	474.01	-0.0136532	23.269	0.168184	0.083275	0.00070028
2.45	Kuksha	Soomer et al., 2019	1	1A26	188.17			5.79	15.92	5.12	2.15	0.88	0.07	0.92	266.839	0.103251	0.15614	0.127035	0.0228248	0.0141985	0.000493157	0.0115194	1.75564	0.101607	0.0141985	0.0874086	0.039626	0.00122708	0.000191595	0.0283969	0.0680229	75.2983	84.6118	84.524	0.695952	474.01	-0.388109	23.269	-0.279675	0.083275	-0.0863171
2.45	Kuksha	Soomer et al., 2019	1	K1A16*	188.27			9.52	14.58	4.99	2.11	0.38	0.07	0.83	239.471	0.169767	0.142997	0.123809	0.0224002	0.00613115	0.000493157	0.0103925	1.57558	0.168123	0.00613115	0.161992	0	0.00122708	0.000175468	0.0122623	0.0122623	80.4894	92.1021	91.9981	0.919981	474.01	-0.391323	23.269	-0.294142	0.083275	0.0127569
2.45	Kuksha	Soomer et al., 2019	1	K1A17*	188.59			4.3	16.51	6.52	0.11	3.81	0.08	0.93	307.891	0.0766803	0.161926	0.161771	0.00116778	0.0614729	0.000563608	0.0116447	2.02574	0.0748016	0.0614729	0.0133287	0.148442	0.00122708	0.000198696	0.122946	0.271388	56.6097	56.8417	56.8021	0.373521	474.01	-0.301564	23.269	-0.198557	0.083275	0.0329809
2.45	Kuksha	Soomer et al., 2019	1	K1A18*	188.98			11.59	13.57	5.52	0.02	3.16	0.05	0.72	212.103	0.20668	0.133091	0.136959	0.000212324	0.0509854	0.000352255	0.00901521	1.39551	0.205506	0.0509854	0.154521	0	0.00122708	0.000163313	0.101971	0.101971	56.5685	56.6196	56.5803	0.565803	474.01	-0.378521	23.269	-0.328279	0.083275	-0.166083
2.45	Kuksha	Soomer et al., 2019	1	1A27	189.21			10.37	13.42	5.76	0.03	2.99	0.05	0.73	232.629	0.184924	0.13162	0.142914	0.000318486	0.0482425	0.000352255	0.00914042	1.53056	0.18375	0.0482425	0.135508	0.00740624	0.00122708	0.000161508	0.096485	0.103891	57.6211	57.7015	57.6607	0.558487	474.01	-0.327716	23.269	-0.255039	0.083275	-0.177507
2.45	Kuksha	Soomer et al., 2019	1	K1A19*	189.41			10.38	13.7	5.52		3.36	0.07	0.78	253.155	0.185103	0.134366	0.136959	0	0.0542123	0.000493157	0.00976648	1.66561	0.183459	0.0542123	0.129246	0.00771266	0.00122708	0	0.108425	0.116137	55.3424	55.3424	55.3424	0.536385	474.01	-0.315294	23.269	-0.205876	0.083275	0.0776772
2.45	Kuksha	Soomer et al., 2019	1	1A28	190.18			7.79	14.8	6.11	0.02	3.4	0.05	0.73	212.103	0.138916	0.145155	0.151598	0.000212324	0.0548577	0.000352255	0.00914042	1.39551	0.137742	0.0548577	0.0828843	0.0687136	0.00122708	0.000178116	0.109715	0.178429	56.905	56.9525	56.9127	0.448338	474.01	-0.387035	23.269	-0.384105	0.083275	-0.177507
2.45	Kuksha	Soomer et al., 2019	1	K1A20*	190.66			7.34	14.8	6.19		3.47	0.07	0.8	239.471	0.130891	0.145155	0.153583	0	0.0559871	0.000493157	0.0100169	1.57558	0.129248	0.0559871	0.0732605	0.0803223	0.00122708	0	0.111974	0.192297	56.4521	56.4521	56.4521	0.43015	474.01	-0.368497	23.269	-0.304634	0.083275	0.0507353
2.45	Kuksha	Soomer et al., 2019	1	1A29	191.04			7	15.66	6.78		3.59	0.06	0.85	232.629	0.124828	0.15359	0.168222	0	0.0579233	0.000422706	0.010643	1.53056	0.123419	0.0579233	0.0654961	0.102725	0.00122708	0	0.115847	0.218572	57.0041	57.0041	57.0041	0.412696	474.01	-0.422626	23.269	-0.361598	0.083275	-0.152348
2.45	Kuksha	Soomer et al., 2019	1	K1A21*	191.14			11.3	13.16	7.05		1.98	0.06	0.67	287.365	0.201509	0.12907	0.174921	0	0.0319465	0.000422706	0.00838916	1.89069	0.2001	0.0319465	0.168153	0.00676753	0.00122708	0	0.0638931	0.0706606	66.8885	66.8885	66.8885	0.646221	474.01	-0.0951606	23.269	-0.0615732	0.083275	0.0753794
2.45	Kuksha	Soomer et al., 2019	1	1A30	191.88			7.13	15.03	5.76		3.87	0.08	0.85	171.051	0.127147	0.147411	0.142914	0	0.062441	0.000563608	0.010643	1.12541	0.125268	0.062441	0.0628269	0.0800869	0.00122708	0	0.124882	0.204969	54.1369	54.1369	54.1369	0.418329	474.01	-0.57546	23.269	-0.510911	0.083275	0.130203
2.45	Kuksha	Soomer et al., 2019	1	K1A22	192.71			12.15	13.86	5.87		3.26	0.06	0.68	198.419	0.216666	0.135936	0.145643	0	0.0525989	0.000422706	0.00851437	1.30548	0.215257	0.0525989	0.162658	0	0.00122708	0	0.105198	0.105198	56.3736	56.3736	56.3736	0.563736	474.01	-0.384418	23.269	-0.384764	0.083275	0.059565
2.45	Kuksha	Soomer et al., 2019	1	1A31	193.13			6.66	13.19	8.04		0.82	0.09	1.11	321.575	0.118765	0.129364	0.199484	0	0.0132304	0.000634059	0.0138985	2.11578	0.116652	0.0132304	0.103421	0.0960626	0.00122708	0	0.0264608	0.122523	83.0189	83.0189	83.0189	0.513579	474.01	-0.388816	23.269	0.0477558	0.083275	-0.0263457
2.45	Kuksha	Soomer et al., 2019	1	K1A23*	193.23			9.09	12.94	6.69		0.96	0.08	0.99	355.785	0.162099	0.126912	0.165988	0	0.0154892	0.000563608	0.0123959	2.34086	0.16022	0.0154892	0.144731	0.0212579	0.00122708	0	0.0309785	0.0522363	80.3798	80.3798	80.3798	0.708419	474.01	-0.241832	23.269	0.181615	0.083275	-0.029624
2.45	Kuksha	Soomer et al., 2019	1	FD03	193.72			7.91	14.7	6.76		2.68	0.07	0.789	239.471	0.141056	0.144174	0.167725	0	0.0432408	0.000493157	0.00987917	1.57558	0.139412	0.0432408	0.0961714	0.0715539	0.00122708	0	0.0864815	0.158035	62.5062	62.5062	62.5062	0.477067	474.01	-0.359693	23.269	-0.299904	0.083275	0.0653843
2.45	Kuksha	Soomer et al., 2019	1	K1A24	194.62			10.46	14.21	6.68		2.88	0.06	0.72	239.471	0.186529	0.139368	0.16574	0	0.0464677	0.000422706	0.00901521	1.57558	0.18512	0.0464677	0.138653	0.0270879	0.00122708	0	0.0929354	0.120023	59.994	59.994	59.994	0.537289	474.01	-0.298331	23.269	-0.275763	0.083275	0.00070028
2.45	Kuksha	Soomer et al., 2019	1	K1A25*	195.27			14.4	12.53	5.94		2.22	0.05	0.63	246.313	0.25679	0.122891	0.14738	0	0.0358189	0.000352255	0.00788831	1.62059	0.255616	0.0358189	0.219797	0	0.00122708	0	0.0716377	0.0716377	63.1738	63.1738	63.1738	0.631738	474.01	-0.17518	23.269	-0.155191	0.083275	-0.0469521
2.45	Kuksha	Soomer et al., 2019	1	K1A26	196.51			9.23	14.93	7.53		2.38	0.07	0.84	287.365	0.164595	0.14643	0.18683	0	0.0384004	0.000493157	0.0105177	1.89069	0.162951	0.0384004	0.124551	0.0622792	0.00122708	0	0.0768008	0.13908	65.5958	65.5958	65.5958	0.512871	474.01	-0.278283	23.269	-0.172827	0.083275	0.00070028
2.45	Kuksha	Soomer et al., 2019	1	K1A27*	197.24			11.3	14.67	6.51		1.81	0.08	0.84	225.787	0.201509	0.14388	0.161522	0	0.0292037	0.000563608	0.0105177	1.48555	0.19963	0.0292037	0.170426	0	0.00122708	0	0.0584073	0.0584073	71.1265	71.1265	71.1265	0.711265	474.01	-0.432937	23.269	-0.338559	0.083275	0.143657
2.45	Kuksha	Soomer et al., 2019	1	K1A28	198.04			6.77	13.11	6.63		2.39	0.08	0.95	287.365	0.120727	0.12858	0.1645	0	0.0385617	0.000563608	0.0118951	1.89069	0.118848	0.0385617	0.0802864	0.0842134	0.00122708	0	0.0771235	0.161337	62.5074	62.5074	62.5074	0.443506	474.01	-0.36185	23.269	-0.0579941	0.083275	0.011234
2.45	Kuksha	Soomer et al., 2019	1	K1A29*	198.99	proto		11.5	14.21	6.69	0.01	2.64	0.05	0.67	431.048	0.205075	0.139368	0.165988	0.000106162	0.0425954	0.000352255	0.00838916	2.83604	0.203901	0.0425954	0.161306	0.0046829	0.00122708	0.000106162	0.0851908	0.0898737	62.0338	62.0631	62.0338	0.607671	474.01	0.357259	23.269	0.303627	0.083275	-0.10385
2.45	Kuksha	Soomer et al., 2019	1	FD04	200.15	proto		9.14	14.9	7.28	0.023	2.96	0.069	0.759	246.313	0.16299	0.146136	0.180627	0.000244173	0.0477585	0.000486112	0.00950354	1.62059	0.16137	0.0477585	0.113611	0.0670159	0.00122708	0.000179319	0.0955169	0.162533	60.4124	60.4734	60.4286	0.473164	474.01	-0.315367	23.269	-0.289567	0.083275	0.091673
2.45	Cooper Lake	Babechuk et al., 2019	1	CLA-002	0.225	top		0.44	22.16	3.63	5.99	0.139605	0.34	4.53921	3.352	0.00784635	0.21734	0.0900655	0.0635911	0.00225248	0.00239534	0.056836	0.0220542	0	0	0	0.0900655	0.225693	0.049052	0.00225248	0.092318	76.7488	98.9742	80.9025	0.605893	0.824158	-0.103989	0.160898	-0.0598782	0.0635364	0.178898
2.45	Cooper Lake	Babechuk et al., 2019	1	CLA-003	0.315	top		0.39	21.28	3.68	5.6	0.115022	0.31	4.08394	3.209	0.00695472	0.208709	0.0913061	0.0594508	0.00185584	0.00218398	0.0511355	0.0211133	0	0	0	0.0913061	0.225693	0.0471041	0.00185584	0.0931619	77.2952	99.1186	80.9989	0.598063	0.824158	-0.0465896	0.160898	-0.0627662	0.0635364	0.194702
2.45	Cooper Lake	Babechuk et al., 2019	1	CLA-004	0.47	top		0.34	22.72	2.54	7.34	0.147828	0.27	4.08894	3.208	0.00606309	0.222832	0.063021	0.077923	0.00238515	0.00190218	0.0511982	0.0211068	0	0	0	0.063021	0.225693	0.0502916	0.00238515	0.0654062	73.508	98.941	80.8802	0.658235	0.824158	-0.0480535	0.160898	-0.122442	0.0635364	0.0392733
2.45	Cooper Lake	Babechuk et al., 2019	1	CLA-005	0.5	top		0.31	19.24	4.34	4.11	0.11626	0.22	3.45358	2.624	0.00552811	0.188701	0.107682	0.0436326	0.00187582	0.00154992	0.0432427	0.0172644	0.000361703	0.000361703	0	0.107682	0.225693	0.0425885	0.00223752	0.109919	80.4451	98.8281	80.8048	0.553037	0.824158	-0.0780994	0.160898	-0.152366	0.0635364	0.00260706
2.45	Cooper Lake	Babechuk et al., 2019	1	CLA-006	0.73	top		0.43	17.62	4.9	3.59	0.209909	0.2	3.24181	2.51	0.00766803	0.172813	0.121576	0.0381122	0.00338681	0.00140902	0.0405911	0.0165143	0.00297129	0.00297129	0	0.121576	0.225693	0.0381122	0.0063581	0.127934	79.5335	96.4514	79.5335	0.509984	0.824158	-0.0605458	0.160898	-0.114645	0.0635364	-0.028999
2.45	Cooper Lake	Babechuk et al., 2019	1	CLA-007B	0.895	top		0.72	16.36	4.69	2.91	1.09876	0.19	3.20079	2.355	0.0128395	0.160455	0.116366	0.0308932	0.017728	0.00133857	0.0400775	0.0154945	0.00837759	0.00837759	0	0.116366	0.225693	0.0308932	0.0261056	0.142471	73.7881	86.0069	73.7881	0.480664	0.824158	-0.107263	0.160898	-0.105341	0.0635364	-0.0657264
2.45	Cooper Lake	Babechuk et al., 2019	1	CLA-008A	0.97	top		0.36	16.19	4.45	2.78	2.26537	0.19	2.97782	2.162	0.00641974	0.158788	0.110411	0.0295131	0.0365508	0.00133857	0.0372856	0.0142247	0.00195784	0.00195784	0	0.110411	0.225693	0.0295131	0.0385087	0.14892	70.0093	80.4818	70.0093	0.470872	0.824158	-0.119059	0.160898	-0.170037	0.0635364	0.00422856
2.45	Cooper Lake	Babechuk et al., 2019	1	CLA-008B	1.065	top		0.33	15.71	3.71	2.36	4.04948	0.18	2.94663	2.162	0.00588477	0.15408	0.0920504	0.0250542	0.0653367	0.00126812	0.0368951	0.0142247	0.0016577	0.0016577	0	0.0920504	0.225693	0.0250542	0.0669944	0.159045	62.6014	69.696	62.6014	0.455616	0.824158	-0.109734	0.160898	-0.144679	0.0635364	-0.0385553
2.45	Cooper Lake	Babechuk et al., 2019	1	CLA-009	1.115	top		0.29	15.59	3.97	1.86	4.15553	0.17	2.86742	2.216	0.00517146	0.152903	0.0985014	0.0197461	0.0670478	0.00119767	0.0359033	0.01458	0.00117923	0.00117923	0	0.0985014	0.225693	0.0197461	0.0682271	0.166728	63.4778	69.1462	63.4778	0.450539	0.824158	-0.0622912	0.160898	-0.116567	0.0635364	-0.0668855
2.45	Cooper Lake	Babechuk et al., 2019	1	CLA-010	1.2			0.25	16.38	5.32	1.58	2.31489	0.18	2.89811	2.292	0.00445816	0.160651	0.131997	0.0167736	0.0373498	0.00126812	0.0362876	0.01508	0.000231093	0.000231093	0	0.131997	0.225693	0.0167736	0.0375809	0.169578	74.7195	81.0419	74.7195	0.462968	0.824158	-0.0404019	0.160898	-0.130338	0.0635364	-0.0224588
2.45	Cooper Lake	Babechuk et al., 2019	1	CLA-011	1.295			0.24	17	6.24	1.38	0.822478	0.18	2.95031	2.448	0.00427983	0.166732	0.154823	0.0146504	0.0132704	0.00126812	0.0369412	0.0161064	5.27665e-05	5.27665e-05	0	0.154823	0.225693	0.0146504	0.0133231	0.168146	85.6329	92.6005	85.6329	0.477019	0.824158	0.00677658	0.160898	-0.105022	0.0635364	-0.0397551
2.45	Cooper Lake	Babechuk et al., 2019	1	CLA-012	1.42			0.24	16.41	5.85	1.9	0.845419	0.18	2.63797	2.136	0.00427983	0.160945	0.145147	0.0201708	0.0136405	0.00126812	0.0330303	0.0140536	5.27665e-05	5.27665e-05	0	0.145147	0.225693	0.0201708	0.0136933	0.15884	82.6168	92.1591	82.6168	0.47343	0.824158	-0.0175251	0.160898	-0.191011	0.0635364	0.0739413
2.45	Cooper Lake	Babechuk et al., 2019	1	CLA-013	1.51			0.3	18.48	6.05	1.86	0.0196803	0.22	3.50696	2.778	0.00534979	0.181247	0.150109	0.0197461	0.000317535	0.00154992	0.0439111	0.0182776	0.000183376	0.000183376	0	0.150109	0.225693	0.0197461	0.000500911	0.15061	89.9516	99.7244	89.9516	0.515488	0.824158	-0.0388501	0.160898	-0.0657134	0.0635364	-0.012654
2.45	Cooper Lake	Babechuk et al., 2019	1	CLB-015	1.2			0.34	22.92	2.39	7.66	0.151872	0.27	4.24237	3.577	0.00606309	0.224794	0.0592993	0.0813201	0.00245039	0.00190218	0.0531192	0.0235346	0	0	0	0.0592993	0.225693	0.0507343	0.00245039	0.0617497	72.8515	98.9217	80.8673	0.666495	0.824158	0.0230571	0.160898	-0.0300392	0.0635364	0.00168813
2.45	Cooper Lake	Babechuk et al., 2019	1	CLB-016	1.24			0.34	22.18	2.71	7.17	0.147963	0.27	4.13565	3.5	0.00606309	0.217536	0.067239	0.0761182	0.00238732	0.00190218	0.051783	0.023028	0	0	0	0.067239	0.225693	0.0490963	0.00238732	0.0696263	73.4816	98.9145	80.8625	0.646931	0.824158	0.0268654	0.160898	-0.0192544	0.0635364	0.0275361
2.45	Cooper Lake	Babechuk et al., 2019	1	CLB-018A	1.36			0.35	22.51	2.7	7.3	0.149041	0.27	4.16066	3.51	0.00624142	0.220773	0.0669909	0.0774983	0.00240472	0.00190218	0.0520961	0.0230937	0	0	0	0.0669909	0.225693	0.0498268	0.00240472	0.0693956	73.4255	98.9225	80.8679	0.649341	0.824158	0.0236103	0.160898	-0.0308713	0.0635364	0.0213606
2.45	Cooper Lake	Babechuk et al., 2019	1	CLB-020	1.565			0.3	19.27	3.18	5.39	0.115696	0.23	3.57532	3.047	0.00534979	0.188996	0.0789004	0.0572214	0.00186671	0.00162037	0.0447671	0.0200475	0	0	0	0.0789004	0.225693	0.0426549	0.00186671	0.0807671	76.1822	99.022	80.9343	0.604945	0.824158	0.0340622	0.160898	-0.0172556	0.0635364	0.0124879
2.45	Cooper Lake	Babechuk et al., 2019	1	CLB-021	1.69			0.32	20.75	3.45	5.78	0.126505	0.25	3.90217	3.162	0.00570644	0.203511	0.0855994	0.0613617	0.00204111	0.00176128	0.0488596	0.0208041	0	0	0	0.0855994	0.225693	0.0459309	0.00204111	0.0876406	76.246	99.007	80.9243	0.603742	0.824158	-0.0167931	0.160898	-0.0529048	0.0635364	0.00834895
2.45	Cooper Lake	Babechuk et al., 2019	1	CLB-023A	1.895			0.3	20.24	3.56	5.45	0.124079	0.24	3.75207	3.084	0.00534979	0.198509	0.0883287	0.0578583	0.00200196	0.00169083	0.0469802	0.0202909	0	0	0	0.0883287	0.225693	0.044802	0.00200196	0.0903307	76.8315	99.0016	80.9207	0.594977	0.824158	-0.00268466	0.160898	-0.0529919	0.0635364	0.00673966
2.45	Cooper Lake	Babechuk et al., 2019	1	CLB-023B	2.04			0.31	20.82	3.06	6.16	0.128796	0.24	3.92554	3.106	0.00552811	0.204198	0.075923	0.0653958	0.00207808	0.00169083	0.0491522	0.0204357	0	0	0	0.075923	0.225693	0.0460859	0.00207808	0.0780011	75.1634	98.9926	80.9147	0.622014	0.824158	-0.0399557	0.160898	-0.0728061	0.0635364	-0.0377479
2.45	Cooper Lake	Babechuk et al., 2019	1	CLC-024/025	2.455			0.48	17.24	5.74	3.02	0.387907	0.19	3.09872	2.385	0.00855966	0.169086	0.142418	0.0320609	0.00625873	0.00133857	0.0387994	0.0156919	0.00409776	0.00409776	0	0.142418	0.225693	0.0320609	0.0103565	0.152774	79.9448	94.2285	79.9448	0.47775	0.824158	-0.0661102	0.160898	-0.140193	0.0635364	-0.0349526
2.45	Cooper Lake	Babechuk et al., 2019	1	CLC-026/028	2.58			1.45	15.84	5.22	2.95	1.43413	0.17	2.8911	2.15	0.0258573	0.155355	0.129516	0.0313178	0.0231391	0.00119767	0.0361998	0.0141457	0.0218651	0.0218651	0	0.129516	0.225693	0.0313178	0.0450042	0.17452	67.0567	77.5382	67.0567	0.430117	0.824158	-0.0976716	0.160898	-0.156407	0.0635364	-0.0745288
2.45	Cooper Lake	Babechuk et al., 2019	1	CLC-029	2.645			0.78	16.06	5.83	2.69	0.783632	0.18	2.75052	1.989	0.0139094	0.157513	0.144651	0.0285576	0.0126436	0.00126812	0.0344397	0.0130865	0.00968238	0.00968238	0	0.144651	0.225693	0.0285576	0.022326	0.166977	75.5833	87.5855	75.5833	0.446152	0.824158	-0.122577	0.160898	-0.230269	0.0635364	0.0299932
2.45	Cooper Lake	Babechuk et al., 2019	1	CLC-030/031	2.76			0.3	18.01	6.08	2.36	0.582399	0.22	3.17409	2.298	0.00534979	0.176638	0.150854	0.0250542	0.00939679	0.00154992	0.0397432	0.0151195	0.000183376	0.000183376	0	0.150854	0.225693	0.0250542	0.00958017	0.160434	83.6067	94.8554	83.6067	0.48778	0.824158	-0.121544	0.160898	-0.206976	0.0635364	0.090889
2.45	Cooper Lake	Babechuk et al., 2019	1	CLC-032	2.885			0.3	20	3.82	5.14	0.111922	0.24	3.69205	2.698	0.00534979	0.196155	0.0947797	0.0545673	0.00180582	0.00169083	0.0462286	0.0177513	0	0	0	0.0947797	0.225693	0.0442708	0.00180582	0.0965855	77.6765	99.0878	80.9783	0.582043	0.824158	-0.113327	0.160898	-0.16158	0.0635364	0.0231063
2.45	Cooper Lake	Babechuk et al., 2019	1	CLC-033	2.99			0.3	20.45	3.69	5.45	0.114753	0.24	4.36575	3.309	0.00534979	0.200569	0.0915542	0.0578583	0.00185149	0.00169083	0.0546641	0.0217713	0	0	0	0.0915542	0.225693	0.0452669	0.00185149	0.0934057	77.0593	99.0853	80.9767	0.591227	0.824158	-0.08034	0.160898	0.00566494	0.0635364	-0.134774
2.45	Cooper Lake	Babechuk et al., 2019	1	CLC-034	3.09			0.49	15.95	5.59	1.49	3.09825	0.18	2.54356	1.884	0.00873799	0.156434	0.138696	0.0158181	0.0499891	0.00126812	0.0318483	0.0123956	0.00451092	0.00451092	0	0.138696	0.225693	0.0158181	0.0545	0.193196	68.9889	74.1625	68.9889	0.42806	0.824158	-0.101273	0.160898	-0.265875	0.0635364	0.1138
2.45	Cooper Lake	Babechuk et al., 2019	1	CLC-035/036	3.17			1.69	14.58	4.67	0.8	4.69412	0.16	2.47753	1.814	0.0301371	0.142997	0.115869	0.00849297	0.0757378	0.00112722	0.0310215	0.0119351	0.0263797	0.0263797	0	0.115869	0.225693	0.00849297	0.102118	0.217987	56.3852	58.3389	56.3852	0.387026	0.824158	-0.111603	0.160898	-0.226733	0.0635364	0.0164304
2.45	Cooper Lake	Babechuk et al., 2019	1	CLC-037	3.24			2.39	13.62	3.63	0.38	6.68644	0.16	2.43683	1.756	0.04262	0.133582	0.0900655	0.00403416	0.107883	0.00112722	0.0305119	0.0115535	0.0388626	0.0388626	0	0.0900655	0.225693	0.00403416	0.146746	0.236811	46.976	47.652	46.976	0.356763	0.824158	-0.125644	0.160898	-0.198696	0.0635364	0.033407
2.45	Cooper Lake	Babechuk et al., 2019	1	CLC-038	3.355			2.45	13.42	3.43	0.36	6.70274	0.15	2.40281	1.812	0.0436899	0.13162	0.0851032	0.00382183	0.108146	0.00105677	0.0300858	0.0119219	0.0401674	0.0401674	0	0.0851032	0.225693	0.00382183	0.148314	0.233417	46.3851	47.0183	46.3851	0.356831	0.824158	-0.0849839	0.160898	-0.160819	0.0635364	-0.0174614
2.45	Cooper Lake	Babechuk et al., 2019	1	CLC-039	3.42			2.78	13.17	3.44	0.29	6.47221	0.15	2.41831	1.708	0.0495747	0.129168	0.0853513	0.0030787	0.104427	0.00105677	0.03028	0.0112376	0.0460521	0.0460521	0	0.0853513	0.225693	0.0030787	0.150479	0.23583	45.6868	46.1897	45.6868	0.350927	0.824158	-0.143032	0.160898	-0.193969	0.0635364	-0.0237614
2.45	Cooper Lake	Babechuk et al., 2019	1	CLC-040A	3.52			2.71	13.05	3.37	0.34	6.30155	0.15	2.40432	1.883	0.0483264	0.127991	0.0836145	0.00360951	0.101673	0.00105677	0.0301048	0.012389	0.0448039	0.0448039	0	0.0836145	0.225693	0.00360951	0.146477	0.230091	46.0272	46.6325	46.0272	0.353868	0.824158	-0.0497288	0.160898	-0.103212	0.0635364	-0.0180796
2.45	Cooper Lake	Babechuk et al., 2019	1	CLC-041/42	3.79			2.34	12.84	3.57	0.4	5.79117	0.15	2.32877	1.816	0.0417283	0.125932	0.0885768	0.00424648	0.0934383	0.00105677	0.0291588	0.0119482	0.0382058	0.0382058	0	0.0885768	0.225693	0.00424648	0.131644	0.220221	48.0981	48.8911	48.0981	0.359395	0.824158	-0.0538092	0.160898	-0.120976	0.0635364	0.0137759
2.45	Cooper Lake	Babechuk et al., 2019	1	CLC-043	3.955			0.83	13.94	4.29	0.66	5.05979	0.17	2.38681	1.838	0.0148011	0.13672	0.106441	0.0070067	0.0816378	0.00119767	0.0298856	0.012093	0.0108089	0.0108089	0	0.106441	0.225693	0.0070067	0.0924466	0.198888	57.8897	59.6597	57.8897	0.39905	0.824158	-0.0656344	0.160898	-0.180531	0.0635364	0.121006
2.45	Cooper Lake	Babechuk et al., 2019	1	CLC-044	4.015			1.05	14.52	4.72	1.1	3.96151	0.16	2.37013	1.904	0.0187243	0.142409	0.11711	0.0116778	0.0639175	0.00112722	0.0296767	0.0125272	0.0149669	0.0149669	0	0.11711	0.225693	0.0116778	0.0788844	0.195994	61.1272	64.353	61.1272	0.406788	0.824158	-0.0252688	0.160898	-0.185014	0.0635364	0.0624921
2.45	Cooper Lake	Babechuk et al., 2019	1	CLC-045	4.09			1.93	15.33	4.72	2.37	2.58537	0.15	2.427	1.864	0.034417	0.150353	0.11711	0.0251604	0.041714	0.00105677	0.0303888	0.012264	0.0308944	0.0308944	0	0.11711	0.225693	0.0251604	0.0726084	0.189718	60.5964	67.4345	60.5964	0.411665	0.824158	-0.0681081	0.160898	-0.244293	0.0635364	-0.0272557
2.45	Cooper Lake	Babechuk et al., 2019	1	CLC-045 LIGHT	4.09			8.7	15.98	3.03	5.76	0.220424	0.19	3.36185	2.586	0.155144	0.156728	0.0751786	0.0611494	0.00355645	0.00133857	0.0420942	0.0170144	0.150682	0.00355645	0.147125	0	0.225693	0.0353723	0.0071129	0.0071129	69.6599	95.6587	78.6735	0.786735	0.824158	-0.0666616	0.160898	0.00577677	0.0635364	-0.110488
2.45	Cooper Lake	Babechuk et al., 2019	1	CLC-047	4.21			0.53	14.91	4.87	1.5	3.65346	0.16	2.40799	1.947	0.00945129	0.146234	0.120832	0.0159243	0.0589471	0.00112722	0.0301507	0.0128101	0.0056939	0.0056939	0	0.120832	0.225693	0.0159243	0.064641	0.185473	64.4772	69.3462	64.4772	0.420658	0.824158	-0.0189285	0.160898	-0.188407	0.0635364	0.0457852
2.45	Cooper Lake	Babechuk et al., 2019	1	CLC-048	4.155			0.39	16.48	4.69	2.71	3.09882	0.16	2.54489	1.961	0.00695472	0.161632	0.116366	0.0287699	0.0499982	0.00112722	0.0318648	0.0129022	0.00319733	0.00319733	0	0.116366	0.225693	0.0287699	0.0531955	0.169561	66.3521	75.238	66.3521	0.449024	0.824158	-0.0650278	0.160898	-0.260445	0.0635364	-0.0104702
2.45	Cooper Lake	Babechuk et al., 2019	1	CLC-048 LIGHT	4.155			5.99	18.2	2.49	6.77	0.156724	0.25	5.23123	4.172	0.106817	0.178501	0.0617805	0.0718717	0.00252869	0.00176128	0.0655009	0.0274493	0.100946	0.00252869	0.0984178	0	0.225693	0.0402864	0.00505738	0.00505738	69.8826	97.2448	79.7432	0.797432	0.824158	-0.0323236	0.160898	0.424698	0.0635364	-0.247834
2.45	Cooper Lake	Babechuk et al., 2019	1	CLC-049	4.24			1.33	12.74	3.74	0.94	4.84151	0.15	2.29692	1.744	0.0237174	0.124951	0.0927948	0.00997923	0.078116	0.00105677	0.0287601	0.0114745	0.0201948	0.0201948	0	0.0927948	0.225693	0.00997923	0.0983108	0.191106	53.5716	55.9661	53.5716	0.383243	0.824158	-0.0787248	0.160898	-0.149201	0.0635364	0.0278317
2.45	Cooper Lake	Babechuk et al., 2019	1	CLC-050	4.37			0.44	13.78	4.4	1.43	4.24383	0.16	2.3578	1.882	0.00784635	0.135151	0.10917	0.0151812	0.0684726	0.00112722	0.0295223	0.0123825	0.00408896	0.00408896	0	0.10917	0.225693	0.0151812	0.0725616	0.181732	60.6347	65.0663	60.6347	0.407003	0.824158	-0.0314951	0.160898	-0.151171	0.0635364	0.0680461
2.45	Cooper Lake	Babechuk et al., 2019	1	CLC-051	4.42			0.84	13.73	4.22	0.94	5.19349	0.16	2.42583	1.869	0.0149794	0.134661	0.104704	0.00997923	0.083795	0.00112722	0.0303742	0.0122969	0.011222	0.011222	0	0.104704	0.225693	0.00997923	0.095017	0.199721	56.1889	58.6303	56.1889	0.391045	0.824158	-0.0651585	0.160898	-0.153964	0.0635364	0.0380935
2.45	Cooper Lake	Babechuk et al., 2019	1	CLC-052	4.53			0.4	14.24	4.41	1.21	4.937	0.16	2.52506	2.081	0.00713305	0.139663	0.109418	0.0128456	0.0796566	0.00112722	0.0316166	0.0136918	0.00337566	0.00337566	0	0.109418	0.225693	0.0128456	0.0830323	0.192451	59.2945	62.7148	59.2945	0.404867	0.824158	-2.49679e-05	0.160898	-0.0917363	0.0635364	-0.00270219
2.45	Cooper Lake	Babechuk et al., 2019	1	CLD-053	4.24			0.86	14.1	4.31	1.05	5.07822	0.16	2.42183	1.974	0.0153361	0.138289	0.106937	0.011147	0.0819352	0.00112722	0.030324	0.0129878	0.0115787	0.0115787	0	0.106937	0.225693	0.011147	0.0935139	0.200451	56.9209	59.6581	56.9209	0.39524	0.824158	-0.0110068	0.160898	-0.129883	0.0635364	0.0398099
2.45	Cooper Lake	Babechuk et al., 2019	1	CLD-054	4.645			0.79	13.95	4.41	0.89	4.97857	0.16	2.38781	1.902	0.0140878	0.136818	0.109418	0.00944842	0.0803273	0.00112722	0.0298981	0.012514	0.0103304	0.0103304	0	0.109418	0.225693	0.00944842	0.0906577	0.200076	57.7477	60.1463	57.7477	0.395037	0.824158	-0.0335047	0.160898	-0.152604	0.0635364	0.0546224
2.45	Cooper Lake	Babechuk et al., 2019	1	CLD-055	4.775			0.83	14.06	4.56	1.04	4.5602	0.15	2.452	1.988	0.0148011	0.137897	0.11314	0.0110409	0.073577	0.00105677	0.0307019	0.0130799	0.0112785	0.0112785	0	0.11314	0.225693	0.0110409	0.0848556	0.197996	58.9824	61.9059	58.9824	0.397474	0.824158	-0.0162509	0.160898	-0.121218	0.0635364	-0.0371757
2.45	Cooper Lake	Babechuk et al., 2019	1	CLD-056	4.935			0.76	14.7	4.95	1.6	3.35653	0.16	2.54858	2.155	0.0135528	0.144174	0.122817	0.0169859	0.0541563	0.00112722	0.0319111	0.0141786	0.0097954	0.0097954	0	0.122817	0.225693	0.0169859	0.0639517	0.186768	64.0456	69.2726	64.0456	0.414379	0.824158	0.0259795	0.160898	-0.0888712	0.0635364	-0.0119039
2.45	Cooper Lake	Babechuk et al., 2019	1	CLE-057	5.1			0.31	18.78	6.48	2.33	0.0256114	0.22	3.61369	3.483	0.00552811	0.18419	0.160778	0.0247358	0.00041323	0.00154992	0.0452474	0.0229161	0.000361703	0.000361703	0	0.160778	0.225693	0.0247358	0.000774933	0.161553	87.8347	99.581	87.8347	0.497167	0.824158	0.169479	0.160898	0.152677	0.0635364	-0.0418149
2.45	Cooper Lake	Babechuk et al., 2019	1	CLF-058	5.205			0.35	20.5	5.06	4.58	0.0986867	0.28	3.84216	3.893	0.00624142	0.201059	0.125546	0.0486222	0.00159227	0.00197263	0.0481082	0.0256137	0	0	0	0.125546	0.225693	0.0453775	0.00159227	0.127138	80.016	99.2143	81.0628	0.538203	0.824158	0.229414	0.160898	0.180267	0.0635364	0.14699
2.45	Cooper Lake	Babechuk et al., 2019	1	CLF-060	5.39			0.35	20.75	3.12	6.25	0.13284	0.29	3.88385	2.991	0.00624142	0.203511	0.0774117	0.0663513	0.00214333	0.00204308	0.0486302	0.019679	0	0	0	0.0774117	0.225693	0.0459309	0.00214333	0.079555	74.8187	98.9578	80.8915	0.61858	0.824158	-0.0655776	0.160898	-0.104123	0.0635364	0.175202
2.45	Cooper Lake	Babechuk et al., 2019	1	CLF-061	5.49			0.36	20.21	3.15	6.05	0.130144	0.28	3.87216	3.162	0.00641974	0.198215	0.078156	0.0642281	0.00209983	0.00197263	0.0484838	0.0208041	0	0	0	0.078156	0.225693	0.0447356	0.00209983	0.0802558	74.9273	98.9517	80.8874	0.613277	0.824158	-0.00917286	0.160898	-0.027599	0.0635364	0.138104
2.45	Cooper Lake	Babechuk et al., 2019	1	CLF-062	5.59			0.36	19.06	3.09	5.62	0.166809	0.29	3.78377	3.125	0.00641974	0.186936	0.0766673	0.0596631	0.0026914	0.00204308	0.0473771	0.0205607	0	0	0	0.0766673	0.225693	0.04219	0.0026914	0.0793587	74.9872	98.5807	80.6393	0.605981	0.824158	0.00210723	0.160898	0.0190066	0.0635364	0.206285
2.45	Cooper Lake	Babechuk et al., 2019	1	CL-CLFD	6.5	proto		0.27	16.93	5.83	3.53	0.276414	0.21	3.30519	2.724	0.00481481	0.166045	0.144651	0.0374752	0.00445984	0.00147947	0.0413847	0.0179223	0	0	0	0.144651	0.225693	0.0374752	0.00445984	0.14911	79.837	97.3843	79.837	0.470876	0.824158	0	0.160898	0	0.0635364	0
2.45	Cooper Lake	Murakami et al., 2016	2	80L06	0.25	top			25.1	0.97	8.75	0.11	0.03	2.32	5.19	0	0.246175	0.0240671	0.0928918	0.00177481	0.000211353	0.029049	0.0341472	0	0	0	0.0240671	0.072162	0.0177645	0.00177481	0.0258419	72.2256	99.2842	92.6465	0.84952	4.11628	-0.456531	0.361224	-0.427578	0.124031	-0.895744
2.45	Cooper Lake	Murakami et al., 2016	2	80L07	0.5	top		0.07	23	1.13	8.1	0.14	0.09	2.03	11.2	0.00124828	0.225578	0.0280369	0.0859913	0.00225885	0.000634059	0.0254179	0.0736894	0	0	0	0.0280369	0.072162	0.0162782	0.00225885	0.0302958	71.8795	99.0086	92.4065	0.828868	4.11628	0.340347	0.361224	0.348072	0.124031	-0.642549
2.45	Cooper Lake	Murakami et al., 2016	2	BDL08	1.4			0.37	23.3	3.48	6.33	0.15	0.3	2.12	6.06	0.00659807	0.228521	0.0863438	0.0672006	0.00242019	0.00211353	0.0265448	0.0398713	0	0	0	0.0863438	0.072162	0.0164905	0.00242019	0.088764	76.6484	98.952	92.3572	0.684655	4.11628	-0.305564	0.361224	-0.279988	0.124031	0.14092
2.45	Cooper Lake	Murakami et al., 2016	2	BDL09	2			0.3	21.3	2.21	6.48	0.16	0.26	1.97	5.2	0.00534979	0.208905	0.0548333	0.068793	0.00258154	0.00183173	0.0246666	0.034213	0	0	0	0.0548333	0.072162	0.015075	0.00258154	0.0574148	74.5345	98.7793	92.2067	0.742391	4.11628	-0.358743	0.361224	-0.324156	0.124031	0.0640863
2.45	Cooper Lake	Murakami et al., 2016	2	BDL 10	3			0.34	20.3	2.75	5.64	0.12	0.28	2.13	5.9	0.00606309	0.199098	0.0682314	0.0598754	0.00193615	0.00197263	0.02667	0.0388185	0	0	0	0.0682314	0.072162	0.0143673	0.00193615	0.0701676	76.3092	99.0369	92.4311	0.701956	4.11628	-0.327074	0.361224	-0.195402	0.124031	0.0598592
2.45	Cooper Lake	Murakami et al., 2016	2	BDLI I	4			0.3	19.3	4.27	4.05	0.05	0.24	2.04	6.39	0.00534979	0.18929	0.105945	0.0429956	0.000806731	0.00169083	0.0255431	0.0420425	0	0	0	0.105945	0.072162	0.0136595	0.000806731	0.106752	81.2081	99.5756	92.9002	0.611202	4.11628	-0.239033	0.361224	-0.0834285	0.124031	-0.0514706
2.45	Cooper Lake	Murakami et al., 2016	2	99B0L11	5.3	proto		0.86	14.7	4.34	0.98	2.27	0.16	1.29	5.31	0.0153361	0.144174	0.107682	0.0104039	0.0366256	0.00112722	0.0161523	0.0349367	0.0115787	0.0115787	0	0.107682	0.072162	0.0104039	0.0482042	0.155886	71.098	74.943	71.098	0.464383	4.11628	0	0.361224	0	0.124031	0
2.3	Hokkalampi	Stafford, 2007	PaukkValivaara	00 PK 39	0.3	top		0.01	17.18	0.02	1.14	0.05		0.14	6.84202	0.000178326	0.168497	0.000496229	0.0121025	0.000806731	0	0.00175296	0.0450165	0.000178326	0.000178326	0	0.000496229	0.237081	0.0121025	0.000985057	0.00148129	92.7926	99.4188	92.7926	0.925397					0.328736
2.3	Hokkalampi	Stafford, 2007	PaukkValivaara	00 PK 38	0.6	top		0.01	18.34	0.02	1.8	0.13	0.02	0.45	20.5261	0.000178326	0.179874	0.000496229	0.0191092	0.0020975	0.000140902	0.00563451	0.13505	0	0	0	0.000496229	0.237081	0.0191092	0.0020975	0.00259373	89.4537	98.8473	89.4537	0.892335					0.328736	-0.864802
2.3	Hokkalampi	Stafford, 2007	PaukkValivaara	00 PK 37	1	top		0.01	18.44	0.01	1.24	0.1		0.32	6.84202	0.000178326	0.180855	0.000248114	0.0131641	0.00161346	0	0.00400676	0.0450165	0.000178326	0.000178326	0	0.000248114	0.237081	0.0131641	0.00179179	0.0020399	92.3621	99.019	92.3621	0.922452					0.328736
2.3	Hokkalampi	Stafford, 2007	PaukkValivaara	00 PK 36	2	top		0.04	18.19	0.01	1.19	0.06	0.05	0.19		0.000713305	0.178403	0.000248114	0.0126333	0.000968077	0.000352255	0.00237901	0	0	0	0	0.000248114	0.237081	0.0126333	0.000968077	0.00121619	92.9161	99.4603	92.9161	0.927962					0.328736	-0.199485
2.3	Hokkalampi	Stafford, 2007	PaukkValivaara	00 PK 41	3			0.02	17.92	0.01	1.64	0.1	0.02	0.27		0.000356652	0.175755	0.000248114	0.0174106	0.00161346	0.000140902	0.0033807	0	0	0	0	0.000248114	0.237081	0.0174106	0.00161346	0.00186158	90.233	99.0903	90.233	0.901182					0.328736	-0.77467
2.3	Hokkalampi	Stafford, 2007	PaukkValivaara	00 PK 40	3.4			0.04	17.93	0.04	1.79	0.15	0.04	0.63	109.472	0.000713305	0.175853	0.000992457	0.019003	0.00242019	0.000281804	0.00788831	0.720264	0	0	0	0.000992457	0.237081	0.019003	0.00242019	0.00341265	89.1405	98.6424	89.1405	0.886943					0.328736	-0.80686
2.3	Hokkalampi	Stafford, 2007	PaukkValivaara	00 PK 33	3.7			0.02	16.79	0.03	3.26	0.24		0.27	34.2101	0.000356652	0.164672	0.000744343	0.0346088	0.00387231	0	0.0033807	0.225083	0.000356652	0.000356652	0	0.000744343	0.237081	0.0346088	0.00422896	0.0049733	80.916	97.4962	80.916	0.806212					0.328736
2.3	Hokkalampi	Stafford, 2007	PaukkValivaara	00 PK 32	4.9			0.07	17.12	0.14	4.74	0.25	0.04	0.39	41.0521	0.00124828	0.167909	0.0034736	0.0503208	0.00403365	0.000281804	0.00488324	0.270099	0.000308936	0.000308936	0	0.0034736	0.237081	0.0398079	0.00434259	0.00781619	75.4402	97.4789	79.1801	0.77904					0.328736	-0.688004
2.3	Hokkalampi	Stafford, 2007	PaukkValivaara	00 PK 31	5.4			0.1	15.91	0.15	4.49	0.28	0.06	0.3		0.00178326	0.156041	0.00372171	0.0476668	0.00451769	0.000422706	0.00375634	0	0.000374241	0.000374241	0	0.00372171	0.237081	0.0369944	0.00489193	0.00861365	74.8041	96.9603	78.8376	0.773825					0.328736	-0.391608
2.3	Hokkalampi	Stafford, 2007	PaukkValivaara	00 PK 30	6.4			0.08	15.37	0.12	4.34	0.23	0.05	0.26		0.00142661	0.150745	0.00297737	0.0460743	0.00371096	0.000352255	0.00325549	0	0.000252426	0.000252426	0	0.00297737	0.237081	0.0357388	0.00396339	0.00694076	75.0787	97.4382	79.1532	0.779348					0.328736	-0.415008
2.3	Hokkalampi	Stafford, 2007	PaukkValivaara	00 PK 22	10			0.03	13.26	0.95	4.89	0.14		0.15		0.000534979	0.130051	0.0235709	0.0519133	0.00225885	0	0.00187817	0	0.000534979	0.000534979	0	0.0235709	0.237081	0.0308325	0.00279383	0.0263647	70.3899	97.8969	79.4557	0.694538					0.328736
2.3	Hokkalampi	Stafford, 2007	PaukkValivaara	00 PK 43	14			0.17	13.71	1.11	1.96	5.18		0.1		0.00303155	0.134464	0.0275407	0.0208078	0.0835773	0	0.00125211	0	0.00303155	0.00303155	0	0.0275407	0.237081	0.0208078	0.0866089	0.11415	55.5911	60.8235	55.5911	0.499085					0.328736
2.3	Hokkalampi	Stafford, 2007	Nuutilervaara	R303 N 66.5	2	top		0.44	23.78	0.47	8	0.45	0.31	1.01	6.84202	0.00784635	0.233229	0.0116614	0.0849297	0.00726058	0.00218398	0.0126463	0.0450165	0.000566412	0.000566412	0	0.0116614	0.190864	0.044515	0.00782699	0.0194884	71.5457	96.753	81.6711	0.784669					0.320513	-0.0423762
2.3	Hokkalampi	Stafford, 2007	Nuutilervaara	8303 N 70.3	5.8			2.94	13.89	0.62	2.94	2.3	0.05	0.11		0.0524279	0.13623	0.0153831	0.0312116	0.0371096	0.000352255	0.00137732	0	0.0512537	0.0371096	0.0141441	0.00123898	0.190864	0.0260014	0.0742192	0.0754582	56.3723	64.7329	57.6145	0.573142					0.320513	0.418182
2.3	Hokkalampi	Stafford, 2007	Nuutilervaara	R303 N 76.5	11			1.6	12.95	0.71	2.99	2.26	0.05	0.14		0.0285322	0.12701	0.0176161	0.0317425	0.0364642	0.000352255	0.00175296	0	0.027358	0.027358	0	0.0176161	0.190864	0.0242418	0.0638222	0.0814384	57.0641	66.5559	59.0542	0.545834					0.320513	0.114286
2.3	Hokkalampi	Stafford, 2007	Nuutilervaara	8303 N 80.1	15			1.08	15.66	1.43	5.26	0.42	0.16	0.29	41.0521	0.0192592	0.15359	0.0354803	0.0558412	0.00677654	0.00112722	0.00363113	0.270099	0.0155018	0.00677654	0.0087253	0.026755	0.190864	0.0293148	0.0135531	0.0403081	68.8792	91.8913	78.1796	0.688087					0.320513	0.721379
2.3	Hokkalampi	Stafford, 2007	Nuutilervaara	Parent IA	>15.0	proto		0.3	15.56	1.64	2.68	4.63	0.06	0.22		0.00534979	0.152609	0.0406908	0.0284514	0.0747033	0.000422706	0.00275465	0	0.00394077	0.00394077	0	0.0406908	0.190864	0.0284514	0.078644	0.119335	58.7625	65.9922	58.7625	0.508027					0.320513	-0.149091
2.3	Hokkalampi	Stafford, 2007	Nuutilervaara	Parent 2	>15.0	proto		0.24	14.27	1.12	2.55	4.17	0.02	0.13		0.00427983	0.139957	0.0277888	0.0270713	0.0672814	0.000140902	0.00162775	0	0.00381016	0.00381016	0	0.0277888	0.190864	0.0267127	0.0710915	0.0988803	58.7758	66.315	58.8645	0.527045					0.320513	-0.52
2.3	Hokkalampi	Stafford, 2007	Nuutilervaara	Parent 4	>15.0	proto		0.53	16.05	0.86	2.86	4.53	0.17	0.43		0.00945129	0.157415	0.0213378	0.0303624	0.0730898	0.00119767	0.00538409	0	0.00545906	0.00545906	0	0.0213378	0.190864	0.0300448	0.0785489	0.0998867	59.106	66.7114	59.1766	0.547822					0.320513	0.233488
2.3	Hokkalampi	Marmo, 1992	DH303	9	1	top		0.55	18.57	0.69	5.73	0.39	0.21	0.55		0.00980794	0.18213	0.0171199	0.0608309	0.0062925	0.00147947	0.00688662	0	0.00487637	0.00487637	0	0.0171199	0.27326	0.0497689	0.0111689	0.0282888	71.6681	94.222	74.9297	0.699995					0.461538	-0.172727
2.3	Hokkalampi	Marmo, 1992	DH303	10	4.5			0.81	17.14	1.41	5.23	0.24	0.25	0.47		0.0144444	0.168105	0.0349841	0.0555228	0.00387231	0.00176128	0.00588493	0	0.0085735	0.00387231	0.0047012	0.0302829	0.27326	0.0459364	0.00774462	0.0380275	72.6556	95.5959	75.796	0.666901					0.461538	0.152482
2.3	Hokkalampi	Marmo, 1992	DH303	11	10			1.83	14.24	0.91	4.34	0.83	0.09	0.2		0.0326337	0.139663	0.0225784	0.0460743	0.0133917	0.000634059	0.00250423	0	0.0305202	0.0133917	0.0171284	0.00544997	0.27326	0.0381642	0.0267835	0.0322334	65.7173	83.9086	68.2578	0.664869					0.461538	-0.025
2.3	Hokkalampi	Marmo, 1992	DH303	12	16	proto		2.2	16.32	1.12	4.12	2.48	0.18	0.39		0.0392318	0.160063	0.0277888	0.0437388	0.0400139	0.00126812	0.00488324	0	0.0350047	0.0350047	0	0.0277888	0.27326	0.0437388	0.0750186	0.102807	57.4072	68.0882	57.4072	0.522042					0.461538	0
2.3	Hokkalampi	Marmo, 1992	DH301	1	2	top			11.41		2.85	0.13	0.02	0.19		0	0.111907	0	0.0302562	0.0020975	0.000140902	0.00237901	0	0	0	0	0	0.27479	0.0302562	0.0020975	0.0020975	77.5727	98.1602	77.5727	0.775727					0.393939	-0.732794
2.3	Hokkalampi	Marmo, 1992	DH301	2	5			0.06	13.85	0.17	3.15	0.16	0.07	9.5		0.00106996	0.135837	0.00421794	0.0334411	0.00258154	0.000493157	0.118951	0	0	0	0	0.00421794	0.27479	0.0334411	0.00258154	0.00679948	79.0396	98.135	79.0396	0.771462					0.393939	-0.981296
2.3	Hokkalampi	Marmo, 1992	DH301	3	7			0.2	20.5	0.48	6.02	0.22	0.07	0.6		0.00356652	0.201059	0.0119095	0.0639096	0.00354962	0.000493157	0.00751268	0	0.00192267	0.00192267	0	0.0119095	0.27479	0.055249	0.00547228	0.0173818	74.3449	97.3504	76.8045	0.734624					0.393939	-0.703846
2.3	Hokkalampi	Marmo, 1992	DH301	4	9.5			0.45	14.6	0.81	3.39	2.23	0.19	0.21		0.00802468	0.143193	0.0200973	0.0359889	0.0359802	0.00133857	0.00262944	0	0.00356278	0.00356278	0	0.0200973	0.27479	0.0359889	0.039543	0.0596402	65.4672	78.3606	65.4672	0.59958					0.393939	1.2967
2.3	Hokkalampi	Marmo, 1992	DH301	5	11	proto		1.31	15.15	1.15	3.22	3.38	0.08	0.3		0.0233607	0.148588	0.0285331	0.0341842	0.054535	0.000563608	0.00375634	0	0.021482	0.021482	0	0.0285331	0.27479	0.0341842	0.076017	0.10455	57.4165	66.1552	57.4165	0.517147					0.393939	-0.323077
2.3	Hokkalampi	Marmo, 1992	DH301	6	21	proto		1.9	15.26	1.27	4.5	3.13	0.18	0.36		0.033882	0.149666	0.0315105	0.0477729	0.0505014	0.00126812	0.00450761	0	0.0296549	0.0296549	0	0.0315105	0.27479	0.0411268	0.0801563	0.111667	53.9153	65.1226	55.2378	0.49483					0.393939	0.269231
2.3	Hokkalampi	Marmo, 1992	DH302	1	4	top		0.03	11.26	0.16	3.44	0.22	0.04	0.2		0.000534979	0.110435	0.00396983	0.0365198	0.00354962	0.000281804	0.00250423	0	0	0	0	0.00396983	0.284294	0.0313962	0.00354962	0.00751945	73.3767	96.8859	75.9627	0.739435					0.55814	-0.641667
2.3	Hokkalampi	Marmo, 1992	DH302	2	8.5			0.17	15.18	2.11	4.51	0.26	0.14	0.25		0.00303155	0.148882	0.0523521	0.0478791	0.004195	0.000986315	0.00313028	0	0	0	0	0.0523521	0.284294	0.0423263	0.004195	0.0565471	74.0868	97.2595	76.1922	0.600923					0.55814	0.00333333
2.3	Hokkalampi	Marmo, 1992	DH302	3	11			0.19	14.79	0.94	4.81	0.21	0.16	0.3		0.0033882	0.145057	0.0233227	0.051064	0.00338827	0.00112722	0.00375634	0	0	0	0	0.0233227	0.284294	0.0412388	0.00338827	0.026711	72.7069	97.7175	76.4729	0.680997					0.55814	-0.0444444
2.3	Hokkalampi	Marmo, 1992	DH302	4	13.5			3.44	16.54	1.48	4.37	1.57	0.29	0.44		0.0613442	0.16222	0.0367209	0.0463928	0.0253313	0.00204308	0.0055093	0	0.054534	0.0253313	0.0292026	0.00751832	0.284294	0.0461183	0.0506627	0.058181	62.5667	76.2016	62.633	0.608662					0.55814	0.180871
2.3	Hokkalampi	Marmo, 1992	DH302	5	25	proto		2.49	16.41	1	4.31	3.55	0.24	0.43		0.0444032	0.160945	0.0248114	0.0457559	0.0572779	0.00169083	0.00538409	0	0.0387671	0.0387671	0	0.0248114	0.284294	0.0457559	0.096045	0.120856	53.1618	62.627	53.1618	0.49135					0.55814	0
2.3	Hokkalampi	Marmo, 1992	Composite on granite	1		top		0.03	29.92	0.1	5.01	0.39	0.04	0.6		0.000534979	0.293448	0.00248114	0.0531872	0.0062925	0.000281804	0.00751268	0	0	0	0	0.00248114	0.172701	0.0506789	0.0062925	0.00877364	83.1468	97.9007	83.7419	0.831532					0.488889	-0.863636
2.3	Hokkalampi	Marmo, 1992	Composite on granite	2		top			21.53		1.79	0.99		0.33		0	0.211161	0	0.019003	0.0159733	0	0.00413197	0	0	0	0	0	0.172701	0.019003	0.0159733	0.0159733	85.7899	92.9675	85.7899	0.857899					0.488889
2.3	Hokkalampi	Marmo, 1992	Composite on granite	3		top			18.46	0.03	2.1	0.08	0.04	0.19		0	0.181051	0.000744343	0.022294	0.00129077	0.000281804	0.00237901	0	0	0	0	0.000744343	0.172701	0.022294	0.00129077	0.00203511	88.4748	99.2921	88.4748	0.881541					0.488889	-0.569378
2.3	Hokkalampi	Marmo, 1992	Composite on granite	4		top		0.01	19.34	0.03	2.22	0.08		0.25		0.000178326	0.189682	0.000744343	0.023568	0.00129077	0	0.00313028	0	0.000178326	0.000178326	0	0.000744343	0.172701	0.023568	0.0014691	0.00221344	88.3396	99.2314	88.3396	0.880344					0.488889
2.3	Hokkalampi	Marmo, 1992	Composite on granite	1		proto		2.25	15.6	1.38	3.8	3.36	0.2	0.39		0.0401234	0.153001	0.0342398	0.0403416	0.0542123	0.00140902	0.00488324	0	0.0354267	0.0354267	0	0.0342398	0.172701	0.0264235	0.089639	0.123879	54.0675	63.0568	56.8643	0.504449					0.488889	0.048951
2.3	Hokkalampi	Marmo, 1992	Composite on granite	2		proto		1.49	14.61	0.29	1.02	5.73	0.02	0.06		0.0265706	0.143291	0.00719532	0.0108285	0.0924514	0.000140902	0.000751268	0	0.0261009	0.0261009	0	0.00719532	0.172701	0.0108285	0.118552	0.125748	52.5508	54.724	52.5508	0.511997					0.488889	-0.318182
2.3	Hokkalampi	Marmo, 1992	Glaciogenic	1				0.1	16.46	0.27	0.57	0.2		0.44		0.00178326	0.161436	0.00669909	0.00605124	0.00322692	0	0.0055093	0	0.00178326	0.00178326	0	0.00669909	0.260407	0.00605124	0.00501019	0.0117093	93.5875	96.9899	93.5875	0.900888					0.170732
2.3	Hokkalampi	Marmo, 1992	Glaciogenic	2				0.1	16.56	0.25	1.55	0.33	0.04	0.46		0.00178326	0.162417	0.00620286	0.0164551	0.00532442	0.000281804	0.00575972	0	0.000843915	0.000843915	0	0.00620286	0.260407	0.0164551	0.00616834	0.0123712	87.7737	96.3411	87.7737	0.849269					0.170732	-0.490683
2.3	Hokkalampi	Marmo, 1992	Glaciogenic	3				0.03	16.55	0.51	3.83	0.29	0.04	0.46		0.000534979	0.162318	0.0126538	0.0406601	0.00467904	0.000281804	0.00575972	0	0	0	0	0.0126538	0.260407	0.0406601	0.00467904	0.0173329	78.1664	97.1981	78.1664	0.736768					0.170732	-0.490683
2.3	Hokkalampi	Marmo, 1992	Glaciogenic	4				0.02	17.4	0.28	4.41	0.31	0.03	0.48		0.000356652	0.170655	0.0069472	0.0468175	0.00500173	0.000211353	0.00601014	0	0	0	0	0.0069472	0.260407	0.0444398	0.00500173	0.0119489	76.7078	97.1526	77.5364	0.751639					0.170732	-0.633929
2.3	Hokkalampi	Marmo, 1992	Glaciogenic	5				0.02	16.95	0.44	4.21	0.33	0.02	0.49		0.000356652	0.166242	0.010917	0.0446942	0.00532442	0.000140902	0.00613535	0	0	0	0	0.010917	0.260407	0.0432905	0.00532442	0.0162415	76.8711	96.8966	77.3733	0.73632					0.170732	-0.760933
2.3	Hokkalampi	Marmo, 1992	Glaciogenic	6				0.02	15.73	0.62	3.8	0.29	0.03	0.5		0.000356652	0.154276	0.0153831	0.0403416	0.00467904	0.000211353	0.00626056	0	0	0	0	0.0153831	0.260407	0.0401746	0.00467904	0.0200621	77.4102	97.0564	77.4752	0.719193					0.170732	-0.648571
2.3	Hokkalampi	Marmo, 1992	Glaciogenic	1		top		0.1	19.4	0.21	0.52	0.1		0.43		0.00178326	0.190271	0.0052104	0.00552043	0.00161346	0	0.00538409	0	0.00178326	0.00161346	0.000169801	0.0050406	0.260407	0.00552043	0.00322692	0.00826752	95.6047	98.3323	95.6047	0.932431					0.170732
2.3	Hokkalampi	Marmo, 1992	Glaciogenic	2		top		0.09	18.54	0.17	0.66	0.12		0.41		0.00160494	0.181836	0.00421794	0.0070067	0.00193615	0	0.00513366	0	0.00160494	0.00160494	0	0.00421794	0.260407	0.0070067	0.00354109	0.00775903	94.5173	98.0898	94.5173	0.924895					0.170732
2.3	Hokkalampi	Marmo, 1992	Glaciogenic	3		top		0.1	19.34	0.2	0.57	0.23		0.43		0.00178326	0.189682	0.00496229	0.00605124	0.00371096	0	0.00538409	0	0.00178326	0.00178326	0	0.00496229	0.260407	0.00605124	0.00549422	0.0104565	94.2625	97.185	94.2625	0.919939					0.170732
2.3	Hokkalampi	Marmo, 1992	Glaciogenic	4		top		0.11	17.11	0.19	0.75	0.07		0.39		0.00196159	0.167811	0.00471417	0.00796216	0.00112942	0	0.00488324	0	0.00196159	0.00112942	0.000832165	0.00388201	0.260407	0.00796216	0.00225885	0.00614085	94.2589	98.6718	94.2589	0.922474					0.170732
2.3	Hokkalampi	Marmo, 1992	Glaciogenic	5		top		0.11	17.47	0.23	0.96	0.12		0.4		0.00196159	0.171342	0.00570663	0.0101916	0.00193615	0	0.00500845	0	0.00196159	0.00193615	2.54345e-05	0.0056812	0.260407	0.0101916	0.00387231	0.0095535	92.4145	97.79	92.4145	0.89667					0.170732
2.3	Hokkalampi	Marmo, 1992	Glaciogenic	6		top		0.12	18.78	0.27	1.19	0.14		0.45		0.00213991	0.18419	0.00669909	0.0126333	0.00225885	0	0.00563451	0	0.00213991	0.00213991	0	0.00669909	0.260407	0.0126333	0.00439876	0.0110978	91.5357	97.6675	91.5357	0.885865					0.170732
2.3	Hokkalampi	Marmo, 1992	Glaciogenic	7		top		0.1	17.93	0.28	1.25	0.14	0.05	0.45		0.00178326	0.175853	0.0069472	0.0132703	0.00225885	0.000352255	0.00563451	0	0.000609078	0.000609078	0	0.0069472	0.260407	0.0132703	0.00286792	0.00981513	91.5943	98.3953	91.5943	0.883957					0.170732	-0.349206
2.3	Hokkalampi	Marmo, 1992	Glaciogenic	8		top		0.1	17.94	0.28	0.98	0.12	0.04	0.42		0.00178326	0.175951	0.0069472	0.0104039	0.00193615	0.000281804	0.00525887	0	0.000843915	0.000843915	0	0.0069472	0.260407	0.0104039	0.00278007	0.00972727	93.0293	98.4446	93.0293	0.897333					0.170732	-0.442177
2.3	Hokkalampi	Marmo, 1992	Glaciogenic	1		top		0.09	20.9	0.19	0.54	0.09	0.06	0.5		0.00160494	0.204982	0.00471417	0.00573275	0.00145212	0.000422706	0.00626056	0	0.000195915	0.000195915	0	0.00471417	0.260407	0.00573275	0.00164803	0.0063622	96.5244	99.2024	96.5244	0.944283					0.170732	-0.297143
2.3	Hokkalampi	Marmo, 1992	Glaciogenic	2		top		0.09	18.61	0.19	0.57	0.09	0.05	0.47		0.00160494	0.182522	0.00471417	0.00605124	0.00145212	0.000352255	0.00588493	0	0.000430752	0.000430752	0	0.00471417	0.260407	0.00605124	0.00188287	0.00659704	95.8342	98.979	95.8342	0.935194					0.170732	-0.3769
2.3	Hokkalampi	Marmo, 1992	Glaciogenic	3		top		0.1	14.38	0.26	1.06	0.14	0.05	0.34		0.00178326	0.141036	0.00645097	0.0112532	0.00225885	0.000352255	0.00425718	0	0.000609078	0.000609078	0	0.00645097	0.260407	0.0112532	0.00286792	0.0093189	90.8988	98.0071	90.8988	0.872704					0.170732	-0.138655
2.3	Hokkalampi	Marmo, 1992	Glaciogenic	4		top		0.09	15.17	0.21	0.89	0.13	0.05	0.31		0.00160494	0.148784	0.0052104	0.00944842	0.0020975	0.000352255	0.00388155	0	0.000430752	0.000430752	0	0.0052104	0.260407	0.00944842	0.00252825	0.00773865	92.55	98.3291	92.55	0.896445					0.170732	-0.0552995
2.3	Hokkalampi	Marmo, 1992	Glaciogenic	5		top		0.08	16.07	0.21	1.06	0.14	0.05	0.33		0.00142661	0.157611	0.0052104	0.0112532	0.00225885	0.000352255	0.00413197	0	0.000252426	0.000252426	0	0.0052104	0.260407	0.0112532	0.00251127	0.00772167	91.9682	98.4317	91.9682	0.892546					0.170732	-0.112554
2.3	Hokkalampi	Marmo, 1992	Glaciogenic	6		top		0.09	15.25	0.22	1.16	0.12	0.04	0.29		0.00160494	0.149568	0.00545852	0.0123148	0.00193615	0.000281804	0.00363113	0	0.000665589	0.000665589	0	0.00545852	0.260407	0.0123148	0.00260174	0.00806026	90.9314	98.2902	90.9314	0.880107					0.170732	-0.192118
2.3	Hokkalampi	Marmo, 1992	Glaciogenic	7		top		0.1	15.23	0.27	1.26	0.16	0.04	0.3		0.00178326	0.149372	0.00669909	0.0133764	0.00258154	0.000281804	0.00375634	0	0.000843915	0.000843915	0	0.00669909	0.260407	0.0133764	0.00342545	0.0101245	89.889	97.7582	89.889	0.864057					0.170732	-0.219048
2.3	Hokkalampi	Marmo, 1992	Glaciogenic	1				0.02	15.06	0.03	4.1	0.1	0.01	0.37		0.000356652	0.147705	0.000744343	0.0435264	0.00161346	7.04511e-05	0.00463282	0	0.000121816	0.000121816	0	0.000744343	0.260407	0.0384634	0.00173528	0.00247962	76.5443	98.8388	78.6067	0.782966					0.170732	-0.841699
2.3	Hokkalampi	Marmo, 1992	Glaciogenic	2				0.02	15.82	0.07	3.01	0.2	0.03	0.44		0.000356652	0.155159	0.0017368	0.0319548	0.00322692	0.000211353	0.0055093	0	0	0	0	0.0017368	0.260407	0.0319548	0.00322692	0.00496372	81.5164	97.9626	81.5164	0.807793					0.170732	-0.600649
2.3	Hokkalampi	Marmo, 1992	Glaciogenic	1				0.69	15.37	0.78	6.03	1.27	0.09	0.29		0.0123045	0.150745	0.0193529	0.0640157	0.020491	0.000634059	0.00363113	0	0.010191	0.010191	0	0.0193529	0.260407	0.0392552	0.0306819	0.0500349	61.4176	83.0886	68.3087	0.628013					0.170732	0.817734
2.3	Hokkalampi	Marmo, 1992	Glaciogenic	2				0.79	13.79	0.78	4.87	1.29	0.09	0.23		0.0140878	0.135249	0.0193529	0.0517009	0.0208137	0.000634059	0.00287986	0	0.0119742	0.0119742	0	0.0193529	0.260407	0.0352198	0.0327879	0.0521408	61.5502	80.4877	66.541	0.607561					0.170732	1.29193
2.3	Hokkalampi	Marmo, 1992	Glaciogenic	3				1.25	14.51	0.91	4.48	1.48	0.1	0.26		0.0222908	0.142311	0.0225784	0.0475606	0.0238792	0.000704511	0.00325549	0	0.0199424	0.0199424	0	0.0225784	0.260407	0.0370587	0.0438216	0.0664	60.8964	76.4567	63.7618	0.579041					0.170732	1.25275
2.3	Hokkalampi	Marmo, 1992	Glaciogenic	4				0.98	14.11	0.84	4.7	1.26	0.08	0.2		0.017476	0.138387	0.0208416	0.0498962	0.0203296	0.000563608	0.00250423	0	0.0155973	0.0155973	0	0.0208416	0.260407	0.0360371	0.0359269	0.0567685	61.7221	79.3896	65.7887	0.59858					0.170732	1.34286
2.3	Hokkalampi	Marmo, 1992	Glaciogenic	5				0.52	13.46	1.07	5.25	0.92	0.1	0.24		0.00927296	0.132012	0.0265482	0.0557351	0.0148438	0.000704511	0.00300507	0	0.0069246	0.0069246	0	0.0265482	0.260407	0.034377	0.0217684	0.0483167	63.0083	85.8445	70.1605	0.614852					0.170732	1.44048
2.3	Hokkalampi	Marmo, 1992	Glaciogenic	6				0.42	13.64	0.76	4.87	1.12	0.07	0.19		0.0074897	0.133778	0.0188567	0.0517009	0.0180708	0.000493157	0.00237901	0	0.00584584	0.00584584	0	0.0188567	0.260407	0.0348367	0.0239166	0.0427733	63.8877	84.8336	69.4837	0.632855					0.170732	1.15789
2.3	Hokkalampi	Marmo, 1992	Glaciogenic	7				0.39	13.13	0.82	4.56	0.86	0.06	0.16		0.00695472	0.128776	0.0203454	0.0484099	0.0138758	0.000422706	0.00200338	0	0.0055457	0.0055457	0	0.0203454	0.260407	0.0335342	0.0194215	0.0397668	65.499	86.8949	70.8605	0.637262					0.170732	1.19643
2.3	Hokkalampi	Marmo, 1992	Glaciogenic	1		proto		0.88	22.76	2.78	5.98	3.68	0.05	0.78		0.0156927	0.223225	0.0689758	0.0634849	0.0593754	0.000352255	0.00976648	0	0.0145185	0.0145185	0	0.0689758	0.260407	0.0581293	0.0738939	0.14287	61.9031	75.1298	62.8363	0.526196					0.170732	-0.624542
2.3	Hokkalampi	Marmo, 1992	Glaciogenic	2		proto		0.55	18.64	4.12	2.08	4.61	0.09	0.56		0.00980794	0.182817	0.102223	0.0220817	0.0743806	0.000634059	0.00701183	0	0.00769441	0.00769441	0	0.102223	0.260407	0.0220817	0.082075	0.184298	63.7051	69.0156	63.7051	0.469728					0.170732	-0.0586735
2.3	Hokkalampi	Marmo, 1992	Glaciogenic	3		proto		1.31	11.95	0.65	3.23	2.94	0.06	0.13		0.0233607	0.117203	0.0161274	0.0342903	0.0474358	0.000422706	0.00162775	0	0.0219517	0.0219517	0	0.0161274	0.260407	0.0305204	0.0693875	0.0855149	53.0616	62.8129	53.9829	0.502503					0.170732	1.7033
2.3	Hokkalampi	Marmo, 1992	Glaciogenic	4		proto		1.45	13.24	0.71	4.73	2.64	0.08	0.17		0.0258573	0.129855	0.0176161	0.0502147	0.0425954	0.000563608	0.00212859	0	0.0239786	0.0239786	0	0.0176161	0.260407	0.0338151	0.066574	0.0841901	52.6488	66.1078	56.3988	0.523904					0.170732	1.7563
2.3	Ville Marie	Panahi et al., 2000	1	TR 87-9	0.6	top		0.05	14.26	0.45	7.94	0.1	0.05	0.27		0.000891631	0.139859	0.0111651	0.0842927	0.00161346	0.000352255	0.0033807	0	0	0	0	0.0111651	0.364732	0.0510109	0.00161346	0.0127786	61.9488	98.8595	72.6603	0.686766					0.454545	-0.592593
2.3	Ville Marie	Panahi et al., 2000	1	TR 87-8	1.8	top		0.09	14.97	0.63	7.18	0.09	0.06	0.26		0.00160494	0.146822	0.0156312	0.0762244	0.00145212	0.000422706	0.00325549	0	0.000195915	0.000195915	0	0.0156312	0.364732	0.0535507	0.00164803	0.0172792	65.343	98.89	72.6767	0.674573					0.454545	-0.492308
2.3	Ville Marie	Panahi et al., 2000	1	TR 87-7	2.9			0.07	14.25	0.51	7.5	0.08	0.06	0.29		0.00124828	0.139761	0.0126538	0.0796216	0.00129077	0.000422706	0.00363113	0	0	0	0	0.0126538	0.364732	0.0509751	0.00129077	0.0139446	63.3338	99.0849	72.7819	0.682824					0.454545	-0.544828
2.3	Ville Marie	Panahi et al., 2000	1	TR 87-6	4.3			0.05	14.29	0.49	7.46	0.09	0.04	0.27		0.000891631	0.140153	0.0121576	0.0791969	0.00145212	0.000281804	0.0033807	0	0	0	0	0.0121576	0.364732	0.0511182	0.00145212	0.0136097	63.4745	98.9745	72.7224	0.68407					0.454545	-0.674074
2.3	Ville Marie	Panahi et al., 2000	1	TR 87-5	6.2			0.11	17.63	0.93	8.9	0.11	0.06	0.28		0.00196159	0.172911	0.0230746	0.0944842	0.00177481	0.000422706	0.00350592	0	0.000552568	0.000552568	0	0.0230746	0.364732	0.063066	0.00232738	0.025402	64.1069	98.6719	72.5589	0.661533					0.454545	-0.528571
2.3	Ville Marie	Panahi et al., 2000	1	TR 87-3	8.4			0.53	13.34	0.67	5.95	1.5	0.12	0.23		0.00945129	0.130836	0.0166237	0.0631664	0.0242019	0.000845413	0.00287986	0	0.00663325	0.00663325	0	0.0166237	0.364732	0.0477199	0.0308352	0.0474588	58.1912	80.9272	62.484	0.578882					0.454545	0.147826
2.3	Ville Marie	Panahi et al., 2000	1	TR 87-2	10.6			0.41	13.98	0.53	4.7	4.13	0.09	0.25		0.00731138	0.137112	0.0131501	0.0498962	0.066636	0.000634059	0.00313028	0	0.00519784	0.00519784	0	0.0131501	0.364732	0.0498962	0.0718338	0.0849839	52.9714	65.6209	52.9714	0.504104					0.454545	-0.208
2.3	Ville Marie	Panahi et al., 2000	1	TR 88-7	11.2			0.77	14.1	0.34	5.1	4.03	0.14	0.22		0.0137311	0.138289	0.00843589	0.0541427	0.0650225	0.000986315	0.00275465	0	0.0104434	0.0104434	0	0.00843589	0.364732	0.0504385	0.0754659	0.0839018	51.6202	64.6952	52.3439	0.507243					0.454545	0.4
2.3	Ville Marie	Panahi et al., 2000	1	TR 88-6	11.4			0.72	14.35	0.4	5.19	3.84	0.11	0.28		0.0128395	0.140741	0.00992457	0.0550981	0.0619569	0.000774962	0.00350592	0	0.0102563	0.0102563	0	0.00992457	0.364732	0.0513328	0.0722132	0.0821378	52.5051	66.0899	53.2531	0.513258					0.454545	-0.135714
2.3	Ville Marie	Panahi et al., 2000	1	TR 88-5	11.6			0.54	15.53	0.61	5.46	3.89	0.12	0.31		0.00962962	0.152315	0.015135	0.0579645	0.0627637	0.000845413	0.00388155	0	0.00681157	0.00681157	0	0.015135	0.364732	0.0555539	0.0695752	0.0847102	54.4264	68.6442	54.8993	0.520593					0.454545	-0.148387
2.3	Ville Marie	Panahi et al., 2000	1	TR 88-4	11.8			0.26	14.81	0.48	6.04	3.03	0.1	0.23		0.00463648	0.145253	0.0119095	0.0641219	0.0488879	0.000704511	0.00287986	0	0.00228811	0.00228811	0	0.0119095	0.364732	0.0529783	0.051176	0.0630855	55.7484	73.9468	58.2393	0.55585					0.454545	-0.0434783
2.3	Ville Marie	Panahi et al., 2000	1	TR 87-1	13	proto		0.47	13.8	0.42	4.65	4.15	0.1	0.22		0.00838133	0.135347	0.0104208	0.0493654	0.0669587	0.000704511	0.00275465	0	0.00603296	0.00603296	0	0.0104208	0.364732	0.0493654	0.0729916	0.0834124	52.5204	64.9649	52.5204	0.504791					0.454545	0
2.3	Ville Marie	Panahi et al., 2000	2	VM-9	2.12			0.2	15.37	0.84	7.79	0.09	0.03	0.29		0.00356652	0.150745	0.0208416	0.0827003	0.00145212	0.000211353	0.00363113	0	0.00286201	0.00145212	0.0014099	0.0194317	0.376125	0.056699	0.00290423	0.0223359	63.7806	98.1098	71.6645	0.656041					0.782609	-0.867816
2.3	Ville Marie	Panahi et al., 2000	2	VM-8	2.3			0.15	15.89	0.88	8.45	0.1	0.04	0.3		0.00267489	0.155845	0.0218341	0.089707	0.00161346	0.000281804	0.00375634	0	0.00173555	0.00161346	0.000122084	0.021712	0.376125	0.0586173	0.00322692	0.0249389	62.644	97.9714	71.5906	0.650979					0.782609	-0.82963
2.3	Ville Marie	Panahi et al., 2000	2	VM-7	2.5			0.15	15.15	0.85	7.97	0.12	0.03	0.24		0.00267489	0.148588	0.0210897	0.0846112	0.00193615	0.000211353	0.00300507	0	0.00197038	0.00193615	3.42289e-05	0.0210555	0.376125	0.0558875	0.00387231	0.0249278	62.6764	97.4601	71.3172	0.647715					0.782609	-0.840278
2.3	Ville Marie	Panahi et al., 2000	2	VM-6	2.65			0.19	14.96	0.89	7.88	0.32	0.05	0.23		0.0033882	0.146724	0.0220822	0.0836557	0.00516308	0.000352255	0.00287986	0	0.00221401	0.00221401	0	0.0220822	0.376125	0.0551866	0.00737709	0.0294593	61.7118	95.2128	70.1064	0.634154					0.782609	-0.722222
2.3	Ville Marie	Panahi et al., 2000	2	VM-5	2.95			0.32	14.92	0.89	7.6	0.5	0.05	0.26		0.00570644	0.146332	0.0220822	0.0806832	0.00806731	0.000352255	0.00325549	0	0.00453226	0.00453226	0	0.0220822	0.376125	0.055039	0.0125996	0.0346817	61.0697	92.0723	68.3888	0.619912					0.782609	-0.754274
2.3	Ville Marie	Panahi et al., 2000	2	VM-4	3.21			0.25	15.47	0.91	7.55	0.59	0.12	0.24		0.00445816	0.151726	0.0225784	0.0801524	0.00951942	0.000845413	0.00300507	0	0.00164011	0.00164011	0	0.0225784	0.376125	0.0570679	0.0111595	0.0337379	62.429	93.1488	68.981	0.625592					0.782609	-0.361111
2.3	Ville Marie	Panahi et al., 2000	2	VM-3	3.44			0.25	16.25	0.97	8.06	0.4	0.06	0.26		0.00445816	0.159376	0.0240671	0.0855666	0.00645385	0.000422706	0.00325549	0	0.00304913	0.00304913	0	0.0240671	0.376125	0.0599453	0.00950298	0.0335701	62.6366	94.3729	69.65	0.630215					0.782609	-0.705128
2.3	Ville Marie	Panahi et al., 2000	2	VM-2	3.58			0.61	13.7	0.82	5.75	1.21	0.09	0.25		0.0108779	0.134366	0.0203454	0.0610432	0.0195229	0.000634059	0.00313028	0	0.00876437	0.00876437	0	0.0203454	0.376125	0.0505385	0.0282873	0.0486326	60.0663	82.6089	63.0259	0.575352					0.782609	-0.54
2.3	Ville Marie	Panahi et al., 2000	2	VM-1	3.9	proto		0.6	13.9	0.56	4.83	4.03	0.18	0.23		0.0106996	0.136328	0.0138944	0.0512763	0.0650225	0.00126812	0.00287986	0	0.00647251	0.00647251	0	0.0138944	0.376125	0.0512763	0.071495	0.0853894	52.6161	65.5981	52.6161	0.499381					0.782609	0
2.224	Hekpoort	Rye and Holland, 2000	core BB3	8	0.06	top		0.1	31.92	0.16	2.06	2.16	0.04	1.58	140	0.00178326	0.313064	0.00396983	0.0218694	0.0348508	0.000281804	0.0197834	0.921118	0.000843915	0.000843915	0	0.00396983	0.060382	0.0189034	0.0356947	0.0396645	84.4685	89.7652	85.1499	0.842403	109.698	-0.192256	5.1348	-0.145835	0.153392	-0.834956
2.224	Hekpoort	Rye and Holland, 2000	core BB3	11	0.28	top		0.12	28.88	0.34	2.42	2.25	0.02	1.46	134	0.00213991	0.283248	0.00843589	0.0256912	0.0363029	0.000140902	0.0182808	0.881642	0.00167024	0.00167024	0	0.00843589	0.060382	0.0171031	0.0379731	0.046409	81.6483	88.1785	83.7209	0.816841	109.698	-0.163329	5.1348	-0.0963835	0.153392	-0.910695
2.224	Hekpoort	Rye and Holland, 2000	core BB3	12	0.37	top		0.05	21.55	0.6	2.17	1.54	0.02	1.08	102	0.000891631	0.211357	0.0148869	0.0230372	0.0248473	0.000140902	0.0135228	0.6711	0.000421957	0.000421957	0	0.0148869	0.060382	0.0127622	0.0252693	0.0401561	81.3965	89.321	84.7501	0.799761	109.698	-0.139048	5.1348	-0.0782154	0.153392	-0.879274
2.224	Hekpoort	Rye and Holland, 2000	core BB3	13	0.47	top		0.07	22.36	0.62	2.28	1.27	0.03	1.14	110	0.00124828	0.219302	0.0153831	0.024205	0.020491	0.000211353	0.0142741	0.723736	0.000543773	0.000543773	0	0.0153831	0.060382	0.0132419	0.0210347	0.0364178	82.8988	91.2478	86.4828	0.815365	109.698	-0.120389	5.1348	-0.0419296	0.153392	-0.828441
2.224	Hekpoort	Rye and Holland, 2000	core BB3	14	0.57	top		0.08	25.82	0.44	2.55	2.17	0.02	1.3	126	0.00142661	0.253236	0.010917	0.0270713	0.0350121	0.000140902	0.0162775	0.829006	0.000956936	0.000956936	0	0.010917	0.060382	0.0152909	0.0359691	0.0468861	80.068	87.5628	83.1657	0.802871	109.698	-0.116452	5.1348	-0.0496341	0.153392	-0.899704
2.224	Hekpoort	Rye and Holland, 2000	core BB3	15	0.65	top		0.1	25.61	0.61	2.91	2.06	0.02	1.28	127	0.00178326	0.251177	0.015135	0.0308932	0.0332373	0.000140902	0.016027	0.835586	0.00131359	0.00131359	0	0.015135	0.060382	0.0151666	0.0345509	0.0496859	79.3305	87.9078	83.4768	0.79479	109.698	-0.0955252	5.1348	-0.0342368	0.153392	-0.898137
2.224	Hekpoort	Rye and Holland, 2000	core BB3	17	0.71	top		0.09	23.46	1.03	2.26	1.5	0.02	1.17	118	0.00160494	0.23009	0.0255558	0.0239926	0.0242019	0.000140902	0.0146497	0.776371	0.00113526	0.00113526	0	0.0255558	0.060382	0.0138933	0.0253372	0.050893	82.3456	90.0805	85.4335	0.780293	109.698	-0.0806119	5.1348	-0.0204412	0.153392	-0.88856
2.224	Hekpoort	Rye and Holland, 2000	core BB3	19	0.85	top		0.08	24.31	1.01	2.41	1.43	0.02	1.22	118	0.00142661	0.238427	0.0250595	0.0255851	0.0230725	0.000140902	0.0152758	0.776371	0.000956936	0.000956936	0	0.0250595	0.060382	0.0143967	0.0240294	0.049089	82.7752	90.8444	86.1204	0.789722	109.698	-0.118292	5.1348	-0.0546915	0.153392	-0.893127
2.224	Hekpoort	Rye and Holland, 2000	core BB3	20	1.02	top		0.1	25.52	1.14	2.56	1.55	0.03	1.29	124	0.00178326	0.250294	0.028285	0.0271775	0.0250087	0.000211353	0.0161523	0.815847	0.00107875	0.00107875	0	0.028285	0.060382	0.0151133	0.0260874	0.0543724	82.4532	90.5611	85.8657	0.782708	109.698	-0.123737	5.1348	-0.0537246	0.153392	-0.84839
2.224	Hekpoort	Rye and Holland, 2000	core BB3	21	1.17	top		0.09	24.19	1.42	2.26	1.39	0.03	1.23	116	0.00160494	0.23725	0.0352322	0.0239926	0.0224271	0.000211353	0.015401	0.763212	0.000900426	0.000900426	0	0.0352322	0.060382	0.0143256	0.0233275	0.0585598	83.3713	91.0477	86.3031	0.764988	109.698	-0.140283	5.1348	-0.0661037	0.153392	-0.840994
2.224	Hekpoort	Rye and Holland, 2000	core BB3	22	1.25	top		0.11	27.56	1.06	3.18	1.77	0.04	1.43	137	0.00196159	0.270302	0.0263001	0.0337595	0.0285583	0.000281804	0.0179052	0.90138	0.00102224	0.00102224	0	0.0263001	0.060382	0.0163214	0.0295805	0.0558806	81.0156	90.136	85.4834	0.789194	109.698	-0.126652	5.1348	-0.0319052	0.153392	-0.817644
2.224	Hekpoort	Rye and Holland, 2000	core BB3	23	1.44	top		0.07	24.58	0.59	3.12	1.74	0.03	1.24	121	0.00124828	0.241075	0.0146387	0.0331226	0.0280742	0.000211353	0.0155262	0.796109	0.000543773	0.000543773	0	0.0146387	0.060382	0.0145566	0.028618	0.0432568	79.6111	89.3887	84.811	0.806572	109.698	-0.110458	5.1348	-0.041306	0.153392	-0.842277
2.224	Hekpoort	Rye and Holland, 2000	core BB3	25	1.63			0.24	23.67	1.15	2.98	1.21	0.17	1.18	112	0.00427983	0.23215	0.0285331	0.0316363	0.0195229	0.00119767	0.0147749	0.736894	0.000287603	0.000287603	0	0.0285331	0.060382	0.0140177	0.0198105	0.0483436	81.8592	92.1375	87.2816	0.788255	109.698	-0.134756	5.1348	-0.078498	0.153392	-0.0607888
2.224	Hekpoort	Rye and Holland, 2000	core BB3	26	1.7			0.29	25.98	2.26	2.93	1.06	0.19	1.4	132	0.00517146	0.254806	0.0560738	0.0311055	0.0171027	0.00133857	0.0175296	0.868483	0.000709561	0.000709561	0	0.0560738	0.060382	0.0153857	0.0178123	0.0738861	83.894	93.4662	88.4731	0.740547	109.698	-0.140495	5.1348	-0.0105102	0.153392	-0.115247
2.224	Hekpoort	Rye and Holland, 2000	core BB3	27	1.79			0.29	19.57	2.21	2.1	0.51	0.19	1.01	97	0.00517146	0.191938	0.0548333	0.022294	0.00822865	0.00133857	0.0126463	0.638203	0.000709561	0.000709561	0	0.0548333	0.060382	0.0115896	0.00893822	0.0637715	86.0052	95.5504	90.3383	0.718064	109.698	-0.124506	5.1348	-0.0347108	0.153392	0.22639
2.224	Hekpoort	Rye and Holland, 2000	core BB3	29	2.09			0.27	21.12	2.27	2.49	0.66	0.16	1.09	117	0.00481481	0.20714	0.056322	0.0264344	0.0106488	0.00112722	0.013648	0.769792	0.00105742	0.00105742	0	0.056322	0.060382	0.0125075	0.0117063	0.0680282	84.4502	94.6509	89.5339	0.720047	109.698	-0.0214972	5.1348	0.0788684	0.153392	-0.0430487
2.224	Hekpoort	Rye and Holland, 2000	core BB3	31	2.24			4.49	17.15	2.09	1.75	0.34	0.14	0.77	72	0.0800685	0.168203	0.0518559	0.0185784	0.00548577	0.000986315	0.00964127	0.473718	0.0767808	0.00548577	0.071295	0	0.060382	0.0101564	0.0109715	0.0109715	85.0572	93.8766	88.8407	0.888407	109.698	-0.147598	5.1348	-0.182392	0.153392	0.185315
2.224	Hekpoort	Rye and Holland, 2000	core BB3	35	2.73			0.09	25.83	1.29	2.66	1.45	0.03	1.33	131	0.00160494	0.253334	0.0320067	0.0282391	0.0233952	0.000211353	0.0166531	0.861903	0.000900426	0.000900426	0	0.0320067	0.060382	0.0152968	0.0242956	0.0563024	82.8244	91.2489	86.4838	0.77965	109.698	-0.102112	5.1348	-0.0123037	0.153392	-0.85295
2.224	Hekpoort	Rye and Holland, 2000	core BB3	38	3.03			0.2	23.55	1.44	2.47	1.08	0.12	1.2	115	0.00356652	0.230973	0.0357285	0.026222	0.0174254	0.000845413	0.0150254	0.756633	0.000748483	0.000748483	0	0.0357285	0.060382	0.0139466	0.0181739	0.0539023	83.8776	92.7056	87.7912	0.772945	109.698	-0.126387	5.1348	-0.0489936	0.153392	-0.348077
2.224	Hekpoort	Rye and Holland, 2000	core BB3	40	3.28			0.34	19.94	2.18	2.34	0.57	0.17	1.06	102	0.00606309	0.195567	0.0540889	0.0248419	0.00919673	0.00119767	0.0132724	0.6711	0.00207087	0.00207087	0	0.0540889	0.060382	0.0118087	0.0112676	0.0653565	84.4138	94.5524	89.4457	0.717066	109.698	-0.122803	5.1348	-0.00378851	0.153392	0.045537
2.224	Hekpoort	Rye and Holland, 2000	core BB3	44	3.6			0.65	14.48	3.88	0.41		0.11	0.81	86	0.0115912	0.142016	0.0962684	0.00435264	0	0.000774962	0.0101421	0.56583	0.009008	0	0.009008	0.0872604	0.060382	0.00435264	0	0.0872604	97.0263	100	97.0263	0.60787	109.698	-0.032132	5.1348	0.156662	0.153392	-0.114672
2.224	Hekpoort	Rye and Holland, 2000	core BB3	46	3.96			7.55	15.14	3.05	1.45	0.01	0.13	0.86	87	0.134636	0.148489	0.0756749	0.0153935	0.000161346	0.000915864	0.0107682	0.572409	0.131583	0.000161346	0.131422	0	0.060382	0.00896609	0.000322692	0.000322692	90.429	99.7832	94.1128	0.941128	109.698	-0.0778034	5.1348	0.119103	0.153392	-0.0145349
2.224	Hekpoort	Rye and Holland, 2000	core BB3	49	4.26			3.43	17.2	2.04	2.97	0.01	0.13	0.87	86	0.0611659	0.168693	0.0506153	0.0315301	0.000161346	0.000915864	0.0108934	0.56583	0.058113	0.000161346	0.0579517	0	0.060382	0.010186	0.000322692	0.000322692	84.117	99.8091	94.1358	0.941358	109.698	-0.0988815	5.1348	-0.0262521	0.153392	-0.0258621
2.224	Hekpoort	Rye and Holland, 2000	core BB3	55	5.04			3.32	14.16	3.44	1.06		0.12	0.8	83	0.0592043	0.138878	0.0853513	0.0112532	0	0.000845413	0.0100169	0.546091	0.0563863	0	0.0563863	0.0289651	0.060382	0.00838572	0	0.0289651	92.5044	100	94.3056	0.788055	109.698	-0.0542185	5.1348	0.141541	0.153392	-0.0221154
2.224	Hekpoort	Rye and Holland, 2000	core BB3	64	6.4			1.61	15.31	2.17	2.63		0.12	0.79	80	0.0287105	0.150157	0.0538408	0.0279206	0	0.000845413	0.00989169	0.526353	0.0258925	0	0.0258925	0.0279483	0.060382	0.00906677	0	0.0279483	84.3211	100	94.3056	0.80224	109.698	-0.0768642	5.1348	0.0176333	0.153392	-0.0097371
2.224	Hekpoort	Rye and Holland, 2000	core BB3	69	7.05			10.24	16.18	3.2	2.38	0.04	0.12	0.83	80	0.182606	0.15869	0.0793966	0.0252666	0.000645385	0.000845413	0.0103925	0.526353	0.179788	0.000645385	0.179143	0	0.060382	0.00958199	0.00129077	0.00129077	85.6638	99.1932	93.5877	0.935877	109.698	-0.121353	5.1348	-0.0370849	0.153392	-0.0574606
2.224	Hekpoort	Rye and Holland, 2000	core BB3	70	7.35			12.12	16.36	2.81	2.79		0.13	0.84	77	0.216131	0.160455	0.0697201	0.0296192	0	0.000915864	0.0105177	0.506615	0.213079	0	0.213079	0	0.060382	0.00968859	0	0	84.417	100	94.3056	0.943056	109.698	-0.16437	5.1348	-0.0833913	0.153392	0.00892857
2.224	Hekpoort	Rye and Holland, 2000	core BB3	72	7.55			11.68	16.5	2.87	2.73	0.1	0.12	0.83		0.208285	0.161828	0.0712088	0.0289822	0.00161346	0.000845413	0.0103925	0	0.205467	0.00161346	0.203854	0	0.060382	0.0097715	0.00322692	0.00322692	83.4005	98.0449	92.565	0.92565	109.698		5.1348		0.153392	-0.0574606
2.224	Hekpoort	Rye and Holland, 2000	core BB8	80	0.05	top		0.15	36.52	0.1	4.76	2.34	0.09	1.96	169	0.00267489	0.358179	0.00248114	0.0505331	0.037755	0.000634059	0.0245414	1.11192	0.000561362	0.000561362	0	0.00248114	0.0776033	0.0277959	0.0383164	0.0407975	80.1244	90.3362	84.4182	0.839274	99.8322	-0.136306	5.01856	-0.0779018	0.149329	-0.692502
2.224	Hekpoort	Rye and Holland, 2000	core BB8	86	0.4	top		0.24	34.01	0.15	3.65	1.2	0.17	1.73	138	0.00427983	0.333562	0.00372171	0.0387492	0.0193615	0.00119767	0.0216616	0.907959	0.000287603	0.000287603	0	0.00372171	0.0776033	0.0258855	0.0196491	0.0233709	85.101	94.437	87.9886	0.871332	99.8322	-0.200971	5.01856	-0.191475	0.149329	-0.34195
2.224	Hekpoort	Rye and Holland, 2000	core BB8	87	0.9			0.11	32.62	0.07	2.89	0.46	0.06	1.51	130	0.00196159	0.319929	0.0017368	0.0306808	0.00742192	0.000422706	0.0189069	0.855324	0.000552568	0.000552568	0	0.0017368	0.0776033	0.0248276	0.00797449	0.00971129	89.22	97.568	90.7006	0.902561	99.8322	-0.137626	5.01856	-0.20589	0.149329	-0.733909
2.224	Hekpoort	Rye and Holland, 2000	core BB8	88	1			0.12	38.05		5.63	2.54	0.07	1.88	165	0.00213991	0.373185	0	0.0597692	0.0409819	0.000493157	0.0235397	1.0856	0.000496057	0.000496057	0	0	0.0776033	0.0289604	0.041478	0.041478	78.6593	89.9972	84.122	0.84122	99.8322	-0.120865	5.01856	-0.135927	0.149329	-0.750657
2.224	Hekpoort	Rye and Holland, 2000	core BB8	89	1.15			0.05	30.74	0.18	1.54	0.1	0.06	1.54	135	0.000891631	0.301491	0.00446606	0.016349	0.00161346	0.000422706	0.0192825	0.888221	0	0	0	0.00446606	0.0776033	0.016349	0.00161346	0.00607952	94.3771	99.4677	94.3771	0.930759	99.8322	-0.121903	5.01856	-0.124913	0.149329	-0.739092
2.224	Hekpoort	Rye and Holland, 2000	core BB8	90	1.28			0.04	29.66	0.16	1.85	0.12	0.05	1.47	138	0.000713305	0.290898	0.00396983	0.01964	0.00193615	0.000352255	0.0184061	0.907959	0	0	0	0.00396983	0.0776033	0.01964	0.00193615	0.00590598	93.0951	99.3388	93.0951	0.919272	99.8322	-0.0596467	5.01856	-0.0728945	0.149329	-0.772223
2.224	Hekpoort	Rye and Holland, 2000	core BB8	91	1.35			0.04	26.42	0.17	1.85	0.05	0.03	1.29	128	0.000713305	0.259121	0.00421794	0.01964	0.000806731	0.000211353	0.0161523	0.842165	8.79441e-06	8.79441e-06	0	0.00421794	0.0776033	0.01964	0.000815525	0.00503347	92.6834	99.6863	92.6834	0.913059	99.8322	-0.00608429	5.01856	-0.0346198	0.149329	-0.844264
2.224	Hekpoort	Rye and Holland, 2000	core BB8	92	1.5			0.07	28.72	0.19	3.55	0.54	0.03	1.42	131	0.00124828	0.281679	0.00471417	0.0376875	0.00871269	0.000211353	0.01778	0.861903	0.000543773	0.000543773	0	0.00471417	0.0776033	0.0218592	0.00925647	0.0139706	85.7149	96.8184	90.0524	0.887153	99.8322	-0.0759143	5.01856	-0.0911168	0.149329	-0.858522
2.224	Hekpoort	Rye and Holland, 2000	core BB8	94	1.7			0.04	13.67	1.73	0.08		0.03	0.67	76	0.000713305	0.134072	0.0429238	0.000849297	0	0.000211353	0.00838916	0.500036	8.79441e-06	0	8.79441e-06	0.042915	0.0776033	0.000849297	0	0.042915	99.3705	100	99.3705	0.753907	99.8322	0.136235	5.01856	0.107813	0.149329	-0.700151
2.224	Hekpoort	Rye and Holland, 2000	core BB8	95	1.85			0.02	14.77	2.06	0.1		0.03	0.71	74	0.000356652	0.144861	0.0511116	0.00106162	0	0.000211353	0.00889	0.486877	0	0	0	0.0511116	0.0776033	0.00106162	0	0.0511116	99.2725	100	99.2725	0.735207	99.8322	0.0440052	5.01856	-0.00167384	0.149329	-0.717044
2.224	Hekpoort	Rye and Holland, 2000	core BB8	97	2.1			0.23	21.15	1.41	2.65	0.35	0.14	1.16	120	0.0041015	0.207434	0.0349841	0.0281329	0.00564712	0.000986315	0.0145245	0.78953	0.000813788	0.000813788	0	0.0349841	0.0776033	0.0160976	0.0064609	0.041445	85.7067	96.9794	90.1917	0.782839	99.8322	0.0362214	5.01856	0.130556	0.149329	-0.191786
2.224	Hekpoort	Rye and Holland, 2000	core BB8	99	2.6			0.03	12.77	1.5	0.09		0.03	0.7	69	0.000534979	0.125245	0.0372171	0.000955459	0	0.000211353	0.00876479	0.45398	0	0	0	0.0372171	0.0776033	0.000955459	0	0.0372171	99.2429	100	99.2429	0.766411	99.8322	-0.0126291	5.01856	0.0766621	0.149329	-0.713002
2.224	Hekpoort	Rye and Holland, 2000	core BB8	100	2.79			1.96	16.42	3.64	0.82		0.02	0.82	86	0.0349519	0.161043	0.0903136	0.00870529	0	0.000140902	0.0102673	0.56583	0.0344823	0	0.0344823	0.0558313	0.0776033	0.00870529	0	0.0558313	94.8717	100	94.8717	0.713908	99.8322	0.0505431	5.01856	0.0436299	0.149329	-0.836668
2.224	Hekpoort	Rye and Holland, 2000	core BB8	101	2.93			6.63	14.43	5.28	1.01	3.77	0.11	0.74	68	0.11823	0.141526	0.131004	0.0107224	0.0608275	0.000774962	0.00926564	0.4474	0.115647	0.0608275	0.0548196	0.0761848	0.0776033	0.0107224	0.121655	0.19784	51.67	53.7752	51.67	0.404258	99.8322	-0.0795367	5.01856	-0.0610039	0.149329	-0.00455512
2.224	Hekpoort	Rye and Holland, 2000	core BB8	103	3.08	proto		8.38	14.54	5.27	1.14	2.01	0.11	0.74	71	0.149437	0.142605	0.130756	0.0121025	0.0324306	0.000774962	0.00926564	0.467138	0.146854	0.0324306	0.114424	0.0163327	0.0776033	0.0110666	0.0648612	0.0811938	64.9478	68.7365	65.2556	0.607177	99.8322	-0.038928	5.01856	-0.0269948	0.149329	-0.00455512
2.224	Hekpoort	Rye and Holland, 2000	core BB8	106	3.3	proto		7.76	14.64	5.15	1.43	2.16	0.11	0.74	69	0.138381	0.143586	0.127779	0.0151812	0.0348508	0.000774962	0.00926564	0.45398	0.135798	0.0348508	0.100947	0.0268317	0.0776033	0.0111427	0.0697015	0.0965333	62.8471	67.3203	63.9779	0.571459	99.8322	-0.0660005	5.01856	-0.0608624	0.149329	-0.00455512
2.224	Hekpoort	Rye and Holland, 2000	core BB8	107	3.41	proto		7.1	14.74	5.17	1.54	2.55	0.11	0.74	81	0.126612	0.144566	0.128275	0.016349	0.0411433	0.000774962	0.00926564	0.532933	0.124028	0.0411433	0.0828851	0.04539	0.0776033	0.0112188	0.0822865	0.127677	59.443	63.7269	60.7239	0.510003	99.8322	0.0964342	5.01856	0.0949865	0.149329	-0.00455512
2.224	Hekpoort	Rye and Holland, 2000	core BB8	110	3.65	proto		6.92	14.62	5.05	1.32	3.03	0.11	0.72	69	0.123402	0.143389	0.125298	0.0140134	0.0488879	0.000774962	0.00901521	0.45398	0.120819	0.0488879	0.0719307	0.0533671	0.0776033	0.0111275	0.0977758	0.151143	56.1918	59.4569	56.8346	0.469115	99.8322	-0.040056	5.01856	-0.0595776	0.149329	0.0230961
2.224	Hekpoort	Rye and Holland, 2000	core BB8	111	3.82	proto		6.9	14.69	5.37	1.46	2.8	0.11	0.74	74	0.123045	0.144076	0.133237	0.0154997	0.0451769	0.000774962	0.00926564	0.486877	0.120462	0.0451769	0.075285	0.0579524	0.0776033	0.0111808	0.0903539	0.148306	57.6467	61.458	58.6603	0.474616	99.8322	0.00168067	5.01856	0.00376292	0.149329	-0.00455512
2.224	Hekpoort	Rye and Holland, 2000	core BB8	113	5.3	proto		6.81	14.81	5.32	1.11	2.73	0.11	0.75	76	0.12144	0.145253	0.131997	0.011784	0.0440475	0.000774962	0.00939085	0.500036	0.118857	0.0440475	0.0748095	0.0571874	0.0776033	0.0112721	0.088095	0.145282	59.255	62.2474	59.379	0.481277	99.8322	0.0150364	5.01856	0.0225387	0.149329	-0.0178277
2.224	Hekpoort	Rye and Holland, 2000	core BB8	114	6.8	proto		3.63	15.35	5.38	0.22	2.82	0.12	0.77	78	0.0647324	0.150549	0.133486	0.00233557	0.0454996	0.000845413	0.00964127	0.513194	0.0619144	0.0454996	0.0164148	0.117071	0.0776033	0.00233557	0.0909992	0.20807	61.7298	62.3267	61.7298	0.417086	99.8322	0.0146895	5.01856	0.0125289	0.149329	0.0436305
2.224	Hekpoort	Rye and Holland, 2000	core BB8	115	8.3	proto		6.74	15.17	5.18	0.28	3.12	0.11	0.76	77	0.120192	0.148784	0.128523	0.00297254	0.05034	0.000774962	0.00951606	0.506615	0.117609	0.05034	0.0672687	0.0612546	0.0776033	0.00297254	0.10068	0.161935	58.9391	59.6414	58.9391	0.474301	99.8322	0.0148607	5.01856	0.011408	0.149329	-0.030751
2.224	Hekpoort	Rye and Holland, 2000	core BB14	120	0.04	top		0.21	38	0.17	6.05	1.9	0.08	1.79	136	0.00374485	0.372695	0.00421794	0.0642281	0.0306558	0.000563608	0.0224128	0.8948	0.00186616	0.00186616	0	0.00421794	0.060382	0.0225041	0.0325219	0.0367399	79.3906	91.9742	87.1351	0.862842	109.698	-0.30739	5.1348	-0.303002	0.153392	-0.708638
2.224	Hekpoort	Rye and Holland, 2000	core BB14	123	0.29	top		0.17	30.36	0.36	1.1		0.12	1.4	118	0.00303155	0.297764	0.00893212	0.0116778	0	0.000845413	0.0175296	0.776371	0.000213504	0	0.000213504	0.00871861	0.060382	0.0116778	0	0.00871861	96.2262	100	96.2262	0.935893	109.698	-0.231654	5.1348	-0.243068	0.153392	-0.441209
2.224	Hekpoort	Rye and Holland, 2000	core BB14	130	0.73	top		0.06	24.69	0.6	1.92	0.13	0.03	1.39	98	0.00106996	0.242154	0.0148869	0.0203831	0.0020975	0.000211353	0.0174044	0.644783	0.000365447	0.000365447	0	0.0148869	0.060382	0.0146217	0.00246295	0.0173498	91.3788	98.9931	93.4097	0.883369	109.698	-0.357292	5.1348	-0.226996	0.153392	-0.859297
2.224	Hekpoort	Rye and Holland, 2000	core BB14	133	0.98	top		0.06	28.7	0.64	2.52	0.26	0.03	1.4	113	0.00106996	0.281483	0.0158793	0.0267528	0.004195	0.000211353	0.0175296	0.743474	0.000365447	0.000365447	0	0.0158793	0.060382	0.0169965	0.00456045	0.0204398	89.9892	98.4057	92.8864	0.882615	109.698	-0.264211	5.1348	-0.233216	0.153392	-0.860302
2.224	Hekpoort	Rye and Holland, 2000	core BB14	135	1.15			0.08	32.09	0.58	3.74	0.14	0.03	1.54	130	0.00142661	0.314731	0.0143906	0.0397046	0.00225885	0.000211353	0.0192825	0.855324	0.000722099	0.000722099	0	0.0143906	0.060382	0.0190041	0.00298095	0.0173716	88.0572	99.0617	93.4708	0.896397	109.698	-0.23047	5.1348	-0.211049	0.153392	-0.873002
2.224	Hekpoort	Rye and Holland, 2000	core BB14	136	1.2			0.09	32.57	0.7	4.15	0.47	0.1	1.66	112	0.00160494	0.319439	0.017368	0.0440573	0.00758327	0.000704511	0.0207851	0.736894	0	0	0	0.017368	0.060382	0.0192883	0.00758327	0.0249513	86.0837	97.6811	92.2406	0.878355	109.698	-0.384947	5.1348	-0.330305	0.153392	-0.607275
2.224	Hekpoort	Rye and Holland, 2000	core BB14	138	1.55			0.63	17.61	2.69	0.79	0.1	0.04	0.82	74	0.0112346	0.172715	0.0667428	0.0083868	0.00161346	0.000281804	0.0102673	0.486877	0.0102952	0.00161346	0.00868174	0.058061	0.060382	0.0083868	0.00322692	0.0612879	93.6994	98.1659	93.6994	0.71255	109.698	-0.17734	5.1348	-0.181632	0.153392	-0.681989
2.224	Hekpoort	Rye and Holland, 2000	core BB14	141	1.78			0.3	19.19	1.26	2.82	0.34	0.02	1.07	97	0.00534979	0.188211	0.0312624	0.0299377	0.00548577	0.000140902	0.0133976	0.638203	0.00488011	0.00488011	0	0.0312624	0.060382	0.0113645	0.0103659	0.0416283	82.3628	94.7799	89.6493	0.780298	109.698	-0.173599	5.1348	-0.0155962	0.153392	-0.878145
2.224	Hekpoort	Rye and Holland, 2000	core BB14	144	2.07			0.35	25	0.99	4.65	0.53	0.02	1.27	105	0.00624142	0.245194	0.0245633	0.0493654	0.00855135	0.000140902	0.0159018	0.690839	0.00577174	0.00577174	0	0.0245633	0.060382	0.0148053	0.0143231	0.0388864	79.381	94.4809	89.3817	0.82036	109.698	-0.246318	5.1348	-0.182052	0.153392	-0.897335
2.224	Hekpoort	Rye and Holland, 2000	core BB14	147	2.4			0.28	23.2	1.61	3.48	0.45	0.03	1.13	94	0.00499313	0.22754	0.0399464	0.0369444	0.00726058	0.000211353	0.0141489	0.618465	0.00428862	0.00428862	0	0.0399464	0.060382	0.0137393	0.0115492	0.0514956	82.432	95.1695	89.9978	0.777184	109.698	-0.241681	5.1348	-0.210928	0.153392	-0.826923
2.224	Hekpoort	Rye and Holland, 2000	core BB14	150	2.7			2.04	18.58	1.31	2.9	0.21	0.03	0.97	87	0.0363786	0.182228	0.032503	0.030787	0.00338827	0.000211353	0.0121455	0.572409	0.035674	0.00338827	0.0322858	0.000217207	0.060382	0.0110033	0.00677654	0.00699375	82.9095	96.4146	91.1104	0.910116	109.698	-0.182382	5.1348	-0.088094	0.153392	-0.798374
2.224	Hekpoort	Rye and Holland, 2000	core BB14	152	2.94			0.3	22.34	1.2	4.05	0.27	0.09	1.18	97	0.00534979	0.219105	0.0297737	0.0429956	0.00435635	0.000634059	0.0147749	0.638203	0.00323626	0.00323626	0	0.0297737	0.060382	0.01323	0.0075926	0.0373663	81.2423	96.6508	91.3213	0.812399	109.698	-0.250637	5.1348	-0.1544	0.153392	-0.502771
2.224	Hekpoort	Rye and Holland, 2000	core BB14	154	3.17			0.95	21.93	1.75	3.37	0.14	0.15	1.15	96	0.016941	0.215084	0.04342	0.0357766	0.00225885	0.00105677	0.0143993	0.631624	0.0134184	0.00225885	0.0111596	0.0322604	0.060382	0.0129872	0.00451769	0.0367781	84.2217	97.9428	92.4739	0.8121	109.698	-0.239015	5.1348	-0.147471	0.153392	-0.149666
2.224	Hekpoort	Rye and Holland, 2000	core BB14	156	3.38			1.96	17.84	3.99	0.4		0.14	0.9	80	0.0349519	0.17497	0.0989976	0.00424648	0	0.000986315	0.011269	0.526353	0.0316642	0	0.0316642	0.0673334	0.060382	0.00424648	0	0.0673334	97.6305	100	97.6305	0.709674	109.698	-0.189692	5.1348	-0.126683	0.153392	0.0141026
2.224	Hekpoort	Rye and Holland, 2000	core BB14	158	3.48			2.95	14.24	2.63	1.22		0.11	0.74	67	0.0526062	0.139663	0.0652541	0.0129518	0	0.000774962	0.00926564	0.440821	0.050023	0	0.050023	0.015231	0.060382	0.0084331	0	0.015231	91.5134	100	94.3056	0.855112	109.698	-0.174635	5.1348	-0.0836923	0.153392	-0.0309252
2.224	Hekpoort	Rye and Holland, 2000	core BB14	159	3.79			1.45	16.3	3.95	1.97		0.14	0.89	70	0.0258573	0.159866	0.0980052	0.0209139	0	0.000986315	0.0111438	0.460559	0.0225696	0	0.0225696	0.0754356	0.060382	0.00965306	0	0.0754356	88.4313	100	94.3056	0.652636	109.698	-0.283014	5.1348	-0.163652	0.153392	0.025497
2.224	Hekpoort	Rye and Holland, 2000	core BB14	162B	4.18			1.16	17.88	5.35	1.55		0.14	0.94	79	0.0206858	0.175363	0.132741	0.0164551	0	0.000986315	0.0117699	0.519774	0.0173981	0	0.0173981	0.115343	0.060382	0.0105888	0	0.115343	91.4215	100	94.3056	0.582031	109.698	-0.233871	5.1348	-0.139529	0.153392	-0.0290507
2.224	Hekpoort	Rye and Holland, 2000	core BB14	164	4.48			11.53	16.83	3.13	2.97		0.14	0.87	71	0.20561	0.165065	0.0776598	0.0315301	0	0.000986315	0.0108934	0.467138	0.202322	0	0.202322	0	0.060382	0.00996693	0	0	83.9619	100	94.3056	0.943056	109.698	-0.256053	5.1348	-0.178418	0.153392	0.0490716
2.224	Hekpoort	Rye and Holland, 2000	core BB14	166	4.77			3.98	16.1	4.01	2.1		0.13	0.83	65	0.0709738	0.157905	0.0994938	0.022294	0	0.000915864	0.0103925	0.427662	0.067921	0	0.067921	0.0315729	0.060382	0.00953461	0	0.0315729	87.6281	100	94.3056	0.793443	109.698	-0.286099	5.1348	-0.213744	0.153392	0.0210843
2.224	Hekpoort	Rye and Holland, 2000	core BB14	169	5.34			11.83	16.25	3.39	2.63		0.13	0.84	69	0.21096	0.159376	0.0841108	0.0279206	0	0.000915864	0.0105177	0.45398	0.207907	0	0.207907	0	0.060382	0.00962345	0	0	85.0928	100	94.3056	0.943056	109.698	-0.251188	5.1348	-0.173063	0.153392	0.00892857
2.224	Hekpoort	Rye and Holland, 2000	core BB14	171	5.67			8.42	16.04	3.24	2.75		0.13	0.82		0.150151	0.157316	0.080389	0.0291946	0	0.000915864	0.0102673	0	0.147098	0	0.147098	0	0.060382	0.00949908	0	0	84.347	100	94.3056	0.943056	109.698		5.1348		0.153392	0.0335366
2.224	Hekpoort	Rye and Holland, 2000	Daspoort tunnel locality	22	0.75	top		0.25	37.34	0.25	9.24	1.27	0.04	2.03		0.00445816	0.366222	0.00620286	0.0980938	0.020491	0.000281804	0.0254179	0	0.00351881	0.00351881	0	0.00620286	0.060382	0.0221132	0.0240098	0.0302126	74.9955	93.8473	88.8145	0.874982	109.698		5.1348		0.153392	-0.871542
2.224	Hekpoort	Rye and Holland, 2000	Daspoort tunnel locality	22*	0.75	top		0.14	36.93	0.13	9.39	0.73	0.05	1.9		0.00249657	0.362201	0.00322549	0.0996862	0.0117783	0.000352255	0.0237901	0	0.00132238	0.00132238	0	0.00322549	0.060382	0.0218704	0.0131007	0.0163261	76.2548	96.5093	91.195	0.904603	109.698		5.1348		0.153392	-0.828441
2.224	Hekpoort	Rye and Holland, 2000	Daspoort tunnel locality	13	2.6			0.38	27.26	0.23	6.53	1.1	0.1	1.43		0.0067764	0.26736	0.00570663	0.0693238	0.0177481	0.000704511	0.0179052	0	0.00442803	0.00442803	0	0.00570663	0.060382	0.0161437	0.0221761	0.0278827	74.5026	92.3408	87.4641	0.858611	109.698		5.1348		0.153392	-0.54411
2.224	Hekpoort	Rye and Holland, 2000	Daspoort tunnel locality	11	2.75			0.31	25.72	0.58	5.49	0.71	0.06	1.35		0.00552811	0.252256	0.0143906	0.058283	0.0114556	0.000422706	0.0169035	0	0.00411909	0.00411909	0	0.0143906	0.060382	0.0152317	0.0155747	0.0299653	77.3521	94.1849	89.1167	0.848053	109.698		5.1348		0.153392	-0.710256
2.224	Hekpoort	Rye and Holland, 2000	Daspoort tunnel locality	11*	2.75			0.37	26.11	0.57	5.46	0.6	0.03	1.45		0.00659807	0.256081	0.0141425	0.0579645	0.00968077	0.000211353	0.0181556	0	0.00589356	0.00589356	0	0.0141425	0.060382	0.0154627	0.0155743	0.0297168	77.6898	94.2669	89.1901	0.850032	109.698		5.1348		0.153392	-0.865119
2.224	Hekpoort	Rye and Holland, 2000	Daspoort tunnel locality	24	2.95			0.28	26.86	0.4	6.89	0.81	0.07	1.63		0.00499313	0.263436	0.00992457	0.0731457	0.013069	0.000493157	0.0204094	0	0.00334928	0.00334928	0	0.00992457	0.060382	0.0159068	0.0164183	0.0263429	74.6278	94.1333	89.0705	0.861787	109.698		5.1348		0.153392	-0.720033
2.224	Hekpoort	Rye and Holland, 2000	Daspoort tunnel locality	15	3			0.04	14.84	6.12			0.04	0.61		0.000713305	0.145547	0.151846	0	0	0.000281804	0.00763789	0	0	0	0	0.151846	0.060382	0	0	0.151846	100	100	100	0.48941	109.698		5.1348		0.153392	-0.572509
2.224	Hekpoort	Rye and Holland, 2000	Daspoort tunnel locality	14	3.05			0.04	15.31	6.43			0.07	0.59		0.000713305	0.150157	0.159538	0	0	0.000493157	0.00738747	0	0	0	0	0.159538	0.060382	0	0	0.159538	100	100	100	0.484855	109.698		5.1348		0.153392	-0.226532
2.224	Hekpoort	Rye and Holland, 2000	Daspoort tunnel locality	16	3.85			0.04	12.07	4.4			0.04	0.55		0.000713305	0.11838	0.10917	0	0	0.000281804	0.00688662	0	0	0	0	0.10917	0.060382	0	0	0.10917	100	100	100	0.520236	109.698		5.1348		0.153392	-0.525874
2.224	Hekpoort	Rye and Holland, 2000	Daspoort tunnel locality	17	4.3			0.04	11.71	3.62		0.02	0.06	0.49		0.000713305	0.114849	0.0898174	0	0.000322692	0.000422706	0.00613535	0	0	0	0	0.0898174	0.060382	0	0.000322692	0.0901401	99.7198	99.7198	99.7198	0.560269	109.698		5.1348		0.153392	-0.201727
2.224	Hekpoort	Rye and Holland, 2000	Daspoort tunnel locality	224	4.35			0.03	10.29	3.51	0.02		0.03	0.42	67	0.000534979	0.100922	0.0870881	0.000212324	0	0.000211353	0.00525887	0.440821	0	0	0	0.0870881	0.060382	0.000212324	0	0.0870881	99.7901	100	99.7901	0.536184	109.698	0.454214	5.1348	0.268049	0.153392	-0.534341
2.224	Hekpoort	Rye and Holland, 2000	Daspoort tunnel locality	18	5.7			0.33	23.35	7.29	2.03	0.24	0.22	1.19		0.00588477	0.229011	0.180875	0.0215509	0.00387231	0.00154992	0.0149001	0	0.000718355	0.000718355	0	0.180875	0.060382	0.0138282	0.00459066	0.185466	89.7545	98.0348	92.5559	0.534691	109.698		5.1348		0.153392	0.205236
2.224	Hekpoort	Rye and Holland, 2000	Daspoort tunnel locality	225	6.5			0.15	14.68	5.29	0.17		0.1	0.71	65	0.00267489	0.143978	0.131252	0.00180476	0	0.000704511	0.00889	0.427662	0.000326525	0	0.000326525	0.130926	0.060382	0.00180476	0	0.130926	98.762	100	98.762	0.520323	109.698	-0.16544	5.1348	-0.137689	0.153392	-0.0817985
2.224	Hekpoort	Rye and Holland, 2000	Daspoort tunnel locality	19	7.4			0.28	15.89	4.21	1.36	0.15	0.15	0.93		0.00499313	0.155845	0.104456	0.014438	0.00242019	0.00105677	0.0116447	0	0.00147058	0.00147058	0	0.104456	0.060382	0.00941025	0.00389077	0.108347	89.4767	97.5642	92.1364	0.569605	109.698		5.1348		0.153392	0.0514888
2.224	Hekpoort	Rye and Holland, 2000	Daspoort tunnel locality	23	8			0.12	10.44	3.99		0.02	0.05	0.44		0.00213991	0.102393	0.0989976	0	0.000322692	0.000352255	0.0055093	0	0.000965731	0.000322692	0.000643038	0.0983546	0.060382	0	0.000645385	0.099	99.3736	99.3736	99.3736	0.508424	109.698		5.1348		0.153392	-0.259178
2.224	Hekpoort	Rye and Holland, 2000	waterval Onder locality	1	0	top		0.13	33.5	0.5	8.96	0.5	0.11	1.79		0.00231824	0.32856	0.0124057	0.0951212	0.00806731	0.000774962	0.0224128	0	0	0	0	0.0124057	0.060382	0.0198391	0.00806731	0.020473	76.0999	97.6035	92.1714	0.890715	109.698		5.1348		0.153392	-0.599377
2.224	Hekpoort	Rye and Holland, 2000	waterval Onder locality	2	0.35	top		0.09	34.8	0.5	9.42	0.6	0.05	1.64		0.00160494	0.34131	0.0124057	0.100005	0.00968077	0.000352255	0.0205347	0	0.000430752	0.000430752	0	0.0124057	0.060382	0.020609	0.0101115	0.0225172	75.607	97.1227	91.7425	0.88782	109.698		5.1348		0.153392	-0.801243
2.224	Hekpoort	Rye and Holland, 2000	waterval Onder locality	3	0.5	top		0.09	34.8	0.3	9.58	0.6	0.04	1.74		0.00160494	0.34131	0.00744343	0.101703	0.00968077	0.000281804	0.0217868	0	0.000665589	0.000665589	0	0.00744343	0.060382	0.020609	0.0103464	0.0177898	75.2846	97.0578	91.6846	0.898873	109.698		5.1348		0.153392	-0.850133
2.224	Hekpoort	Rye and Holland, 2000	waterval Onder locality	209	0.6	top		0.07	34.71	0.24	9.48	0.55	0.05	1.73	134	0.00124828	0.340427	0.00595474	0.100642	0.00887404	0.000352255	0.0216616	0.881642	7.40994e-05	7.40994e-05	0	0.00595474	0.060382	0.0205557	0.00894814	0.0149029	75.6476	97.4388	92.0245	0.905667	109.698	-0.293908	5.1348	-0.248158	0.153392	-0.811583
2.224	Hekpoort	Rye and Holland, 2000	waterval Onder locality	4	0.85	top		0.02	35.1	0.3	9.92	0.6	0.02	1.8		0.000356652	0.344252	0.00744343	0.105313	0.00968077	0.000140902	0.022538	0	0	0	0	0.00744343	0.060382	0.0207866	0.00968077	0.0171242	74.9604	97.2648	91.8693	0.900799	109.698		5.1348		0.153392	-0.927564
2.224	Hekpoort	Rye and Holland, 2000	waterval Onder locality	5	1.2			0.11	34.9	0.3	9.76	0.5	0.07	1.66	130	0.00196159	0.342291	0.00744343	0.103614	0.00806731	0.000493157	0.0207851	0.855324	0.000317731	0.000317731	0	0.00744343	0.060382	0.0206682	0.00838504	0.0158285	75.3463	97.6089	92.1762	0.903649	109.698	-0.286099	5.1348	-0.274572	0.153392	-0.725093
2.224	Hekpoort	Rye and Holland, 2000	waterval Onder locality	6	1.55			0.08	33.6	0.5	9.22	0.6	0.05	1.7		0.00142661	0.329541	0.0124057	0.0978814	0.00968077	0.000352255	0.0212859	0	0.000252426	0.000252426	0	0.0124057	0.060382	0.0198983	0.0099332	0.0223389	75.3485	97.0739	91.699	0.886391	109.698		5.1348		0.153392	-0.808258
2.224	Hekpoort	Rye and Holland, 2000	waterval Onder locality	207	1.7			0.08	33.54	0.54	8.94	0.44	0.06	1.68	130	0.00142661	0.328952	0.0133982	0.0949089	0.00709923	0.000422706	0.0210355	0.855324	1.75888e-05	1.75888e-05	0	0.0133982	0.060382	0.0198628	0.00711682	0.020515	76.3269	97.8823	92.42	0.890673	109.698	-0.294598	5.1348	-0.245157	0.153392	-0.76717
2.224	Hekpoort	Rye and Holland, 2000	waterval Onder locality	206	1.8			0.07	34.4	0.54	9.42	0.48	0.06	1.77	139	0.00124828	0.337387	0.0133982	0.100005	0.00774462	0.000422706	0.0221624	0.914539	0	0	0	0.0133982	0.060382	0.0203721	0.00774462	0.0211428	75.7941	97.756	92.3074	0.890434	109.698	-0.284113	5.1348	-0.213076	0.153392	-0.779009
2.224	Hekpoort	Rye and Holland, 2000	waterval Onder locality	7	1.85			0.04	33	0.6	8.95	0.6	0.04	1.65		0.000713305	0.323656	0.0148869	0.0950151	0.00968077	0.000281804	0.0206599	0	0	0	0	0.0148869	0.060382	0.019543	0.00968077	0.0245676	75.5585	97.0958	91.7185	0.880058	109.698		5.1348		0.153392	-0.841958
2.224	Hekpoort	Rye and Holland, 2000	waterval Onder locality	205	1.9			0.13	29.32	1.72	6.6	0.3	0.07	1.35	109	0.00231824	0.287564	0.0426757	0.070067	0.00484039	0.000493157	0.0169035	0.717156	0.000674383	0.000674383	0	0.0426757	0.060382	0.0173637	0.00551477	0.0481904	79.1869	98.1183	92.6304	0.814356	109.698	-0.26397	5.1348	-0.275999	0.153392	-0.661966
2.224	Hekpoort	Rye and Holland, 2000	waterval Onder locality	8	2.1			0.05	32.5	0.6	9	0.5	0.05	1.67		0.000891631	0.318752	0.0148869	0.0955459	0.00806731	0.000352255	0.0209103	0	0	0	0	0.0148869	0.060382	0.0192469	0.00806731	0.0229542	75.4684	97.5316	92.1072	0.883084	109.698		5.1348		0.153392	-0.804813
2.224	Hekpoort	Rye and Holland, 2000	waterval Onder locality	204	2.6			0.27	17.29	1.43	3.11		0.07	0.81	70	0.00481481	0.169576	0.0354803	0.0330164	0	0.000493157	0.0101421	0.460559	0.00317095	0	0.00317095	0.0323094	0.060382	0.0102393	0	0.0323094	83.7031	100	94.3056	0.799417	109.698	-0.2122	5.1348	-0.21154	0.153392	-0.43661
2.224	Hekpoort	Rye and Holland, 2000	waterval Onder locality	9	2.7			0.03	13.9	1.8	0.41	0.1	0.02	0.76		0.000534979	0.136328	0.0446606	0.00435264	0.00161346	0.000140902	0.00951606	0	6.5305e-05	6.5305e-05	0	0.0446606	0.060382	0.00435264	0.00167877	0.0463393	95.7632	98.7836	95.7632	0.728949	109.698		5.1348		0.153392	-0.828441
2.224	Hekpoort	Rye and Holland, 2000	waterval Onder locality	201	2.7			0.26	15.64	0.91	3.26		0.06	0.75	71	0.00463648	0.153393	0.0225784	0.0346088	0	0.000422706	0.00939085	0.467138	0.00322746	0	0.00322746	0.0193509	0.060382	0.0092622	0	0.0193509	81.5913	100	94.3056	0.842791	109.698	-0.137022	5.1348	-0.115907	0.153392	-0.478462
2.224	Hekpoort	Rye and Holland, 2000	waterval Onder locality	10	2.9			0.13	29.7	0.9	7.53	0.4	0.06	1.49		0.00231824	0.29129	0.0223303	0.07994	0.00645385	0.000422706	0.0186565	0	0.00090922	0.00090922	0	0.0223303	0.060382	0.0175887	0.00736307	0.0296934	76.9402	97.5346	92.1099	0.860349	109.698		5.1348		0.153392	-0.737481
2.224	Hekpoort	Rye and Holland, 2000	waterval Onder locality	200	3.2			0.22	18.86	0.95	4.34	0.24	0.04	0.94	85	0.00392318	0.184974	0.0235709	0.0460743	0.00387231	0.000281804	0.0117699	0.55925	0.00298383	0.00298383	0	0.0235709	0.060382	0.0111691	0.00685614	0.030427	77.7514	96.4259	91.1205	0.81641	109.698	-0.175684	5.1348	-0.122285	0.153392	-0.722586
2.224	Hekpoort	Rye and Holland, 2000	waterval Onder locality	203a	3.3			0.51	19.79	1.02	4.37		0.1	0.99	90	0.00909464	0.194096	0.0253077	0.0463928	0	0.000704511	0.0123959	0.592147	0.00674627	0	0.00674627	0.0185614	0.060382	0.0117199	0	0.0185614	80.7089	100	94.3056	0.865043	109.698	-0.171276	5.1348	-0.114327	0.153392	-0.341492
2.224	Hekpoort	Rye and Holland, 2000	waterval Onder locality	202	3.4			0.18	23.79	0.6	6.21	0.35	0.09	1.16	101	0.00320987	0.233327	0.0148869	0.0659266	0.00564712	0.000634059	0.0145245	0.664521	0.00109634	0.00109634	0	0.0148869	0.060382	0.0140887	0.00674346	0.0216303	76.2513	97.191	91.8035	0.867238	109.698	-0.206282	5.1348	-0.173194	0.153392	-0.494198
2.224	Hekpoort	Rye and Holland, 2000	waterval Onder locality	11	3.7			0.17	22.4	0.8	5.86	0.4	0.14	1.15		0.00303155	0.219694	0.0198491	0.062211	0.00645385	0.000986315	0.0143993	0	0	0	0	0.0198491	0.060382	0.0132655	0.00645385	0.026303	76.1877	97.1462	91.7634	0.84738	109.698		5.1348		0.153392	-0.206355
2.224	Hekpoort	Rye and Holland, 2000	waterval Onder locality	12	4.3			0.06	14.7	1.2	3.04	0.2	0.06	0.74		0.00106996	0.144174	0.0297737	0.0322733	0.00322692	0.000422706	0.00926564	0	0	0	0	0.0297737	0.060382	0.00870552	0.00322692	0.0330006	80.2419	97.8108	92.3562	0.775629	109.698		5.1348		0.153392	-0.471414
2.224	Hekpoort	Yang and Holland, 2003	Gaborone	S9WY8b	102.3	top		0.21	10.21	0.83	0.32	0.29	0.16	0.52		0.00374485	0.100137	0.0205935	0.00339719	0.00467904	0.00112722	0.00651099	0	0	0	0	0.0205935	0.0484509	0.00339719	0.00467904	0.0252725	92.5368	95.536	92.5368	0.777421					0.156579	0.965094
2.224	Hekpoort	Yang and Holland, 2003	Gaborone	99WY9a	102.47	top		0.15	9.9	0.61	0.4	0.59	0.11	0.45		0.00267489	0.0970968	0.015135	0.00424648	0.00951942	0.000774962	0.00563451	0	9.16882e-05	9.16882e-05	0	0.015135	0.0484509	0.00424648	0.00961111	0.0247461	87.5106	90.9931	87.5106	0.770063					0.156579	0.561158
2.224	Hekpoort	Yang and Holland, 2003	Gaborone	99WY9b	102.53	top		0.26	18.19	1.34	0.27	0.27	0.2	0.55		0.00463648	0.178403	0.0332473	0.00286638	0.00435635	0.00140902	0.00688662	0	0	0	0	0.0332473	0.0484509	0.00286638	0.00435635	0.0376037	96.109	97.6164	96.109	0.815098					0.156579	1.32238
2.224	Hekpoort	Yang and Holland, 2003	Gaborone	99WY10a	102.66	top		0.21	16.29	0.38	1.63	0.61	0.12	0.39		0.00374485	0.159768	0.00942834	0.0173044	0.00984212	0.000845413	0.00488324	0	0.000926809	0.000926809	0	0.00942834	0.0484509	0.00774093	0.0107689	0.0201973	85.0548	93.6853	89.6174	0.85116					0.156579	0.965094
2.224	Hekpoort	Yang and Holland, 2003	Gaborone	99WY10b	102.79	top		0.12	38.1	0.13	8.07	0.98	0.15	1.54		0.00213991	0.373676	0.00322549	0.0856728	0.0158119	0.00105677	0.0192825	0	0	0	0	0.00322549	0.0484509	0.0181049	0.0158119	0.0190374	78.642	95.9403	91.6787	0.909589					0.156579	-0.377933
2.224	Hekpoort	Yang and Holland, 2003	Gaborone	99WY11	103.13	top		0.08	38	0.11	8.24	0.93	0.07	1.82		0.00142661	0.372695	0.00272926	0.0874775	0.0150052	0.000493157	0.0227885	0	0	0	0	0.00272926	0.0484509	0.0180574	0.0150052	0.0177345	78.4328	96.1297	91.8516	0.912379					0.156579	-0.754363
2.224	Hekpoort	Yang and Holland, 2003	Gaborone	99WY12a	103.19	top		0.09	38.23	0.09	8.15	1.01	0.08	1.54		0.00160494	0.374951	0.00223303	0.0865221	0.016296	0.000563608	0.0192825	0	0	0	0	0.00223303	0.0484509	0.0181667	0.016296	0.018529	78.4795	95.8349	91.5824	0.910856					0.156579	-0.668231
2.224	Hekpoort	Yang and Holland, 2003	Gaborone	99WY12b	103.43	top		0.08	38.79	0.04	7.75	1.22	0.12	1.45		0.00142661	0.380443	0.000992457	0.0822756	0.0196842	0.000845413	0.0181556	0	0	0	0	0.000992457	0.0484509	0.0184328	0.0196842	0.0206767	78.8642	95.0805	90.8933	0.906783					0.156579	-0.471458
2.224	Hekpoort	Yang and Holland, 2003	Gaborone	99WY14	103.84	top		0.18	38.86	0.14	3.87	0.98	0.25	2.01		0.00320987	0.38113	0.0034736	0.0410847	0.0158119	0.00176128	0.0251675	0	0	0	0	0.0034736	0.0484509	0.0184661	0.0158119	0.0192855	87.0107	96.0166	91.7483	0.909875					0.156579	-0.205652
2.224	Hekpoort	Yang and Holland, 2003	Gaborone	99WY15	104.21	top		0.06	26.5	0.24	4.28	0.73	0.07	0.91		0.00106996	0.259906	0.00595474	0.0454374	0.0117783	0.000493157	0.0113942	0	0	0	0	0.00595474	0.0484509	0.0125927	0.0117783	0.017733	81.9578	95.6647	91.427	0.895512					0.156579	-0.508727
2.224	Hekpoort	Yang and Holland, 2003	Gaborone	99WY16	104.45	top		0.12	35.65	0.08	4.78	1.17	0.11	1.59		0.00213991	0.349647	0.00198491	0.0507455	0.0188775	0.000774962	0.0199086	0	0	0	0	0.00198491	0.0484509	0.0169407	0.0188775	0.0208624	83.3942	94.8775	90.7078	0.902431					0.156579	-0.558163
2.224	Hekpoort	Yang and Holland, 2003	Gaborone	99WY17a	104.72	top		0.18	31.61	0.37	4.41	1.07	0.17	1.34		0.00320987	0.310023	0.00918023	0.0468175	0.017264	0.00119767	0.0167783	0	0	0	0	0.00918023	0.0484509	0.0150209	0.017264	0.0264443	82.8707	94.7251	90.5685	0.88203					0.156579	-0.189765
2.224	Hekpoort	Yang and Holland, 2003	Gaborone	S9WY17b	104.78	top		0.15	40.1	0.05	5.91	1.23	0.21	1.67		0.00267489	0.393291	0.00124057	0.0627418	0.0198456	0.00147947	0.0209103	0	0	0	0	0.00124057	0.0484509	0.0190553	0.0198456	0.0210862	82.6453	95.1964	90.9992	0.907387					0.156579	-0.1969
2.224	Hekpoort	Yang and Holland, 2003	Gaborone	99WY18	104.95	top		0.14	41.02	0.06	4.9	0.96	0.16	1.66		0.00249657	0.402314	0.00148869	0.0520194	0.0154892	0.00112722	0.0207851	0	0	0	0	0.00148869	0.0484509	0.0194925	0.0154892	0.0169779	85.631	96.2927	92.0004	0.916883					0.156579	-0.384428
2.224	Hekpoort	Yang and Holland, 2003	Gaborone	99WY19	105.32			0.1	40.01	0.06	5.18	0.98	0.06	1.29		0.00178326	0.392408	0.00148869	0.054992	0.0158119	0.000422706	0.0161523	0	0.000374241	0.000374241	0	0.00148869	0.0484509	0.0190126	0.0161862	0.0176749	84.6462	96.0386	91.7684	0.914501					0.156579	-0.702951
2.224	Hekpoort	Yang and Holland, 2003	Gaborone	99WY20	105.59			0.13	38.48	0.08	5.14	1.12	0.09	1.53		0.00231824	0.377403	0.00198491	0.0545673	0.0180708	0.000634059	0.0191573	0	0.000204709	0.000204709	0	0.00198491	0.0484509	0.0182855	0.0182755	0.0202604	83.8215	95.3812	91.1681	0.90733					0.156579	-0.62432
2.224	Hekpoort	Yang and Holland, 2003	Gaborone	99WY21	105.87			0.14	36.6	0.1	5.37	1.08	0.1	1.48		0.00249657	0.358964	0.00248114	0.057009	0.0174254	0.000704511	0.0185313	0	0.000148199	0.000148199	0	0.00248114	0.0484509	0.0173921	0.0175736	0.0200547	82.7971	95.3328	91.1239	0.905535					0.156579	-0.568476
2.224	Hekpoort	Yang and Holland, 2003	Gaborone	99WY22	105.97			0.16	34.37	0.14	4.19	0.7	0.13	1.18		0.00285322	0.337093	0.0034736	0.0444819	0.0112942	0.000915864	0.0147749	0	0	0	0	0.0034736	0.0484509	0.0163325	0.0112942	0.0147678	85.8029	96.7581	92.4252	0.915533					0.156579	-0.296397
2.224	Hekpoort	Yang and Holland, 2003	Gaborone	99WY 23	106.27			0.18	36.03	0.15	5.87	0.97	0.07	1.52		0.00320987	0.353374	0.00372171	0.0623171	0.0156506	0.000493157	0.0190321	0	0.00156601	0.00156601	0	0.00372171	0.0484509	0.0171213	0.0172166	0.0209383	81.628	95.3543	91.1434	0.902769					0.156579	-0.705882
2.224	Hekpoort	Yang and Holland, 2003	Gaborone	99WY 24	106.47			0.14	32.31	0.16	2.96	0.47	0.08	1.36		0.00249657	0.316889	0.00396983	0.031424	0.00758327	0.000563608	0.0170287	0	0.000617873	0.000617873	0	0.00396983	0.0484509	0.0153536	0.00820114	0.012171	88.8854	97.4773	93.0812	0.920083					0.156579	-0.62432
2.224	Hekpoort	Yang and Holland, 2003	Gaborone	99WY25	106.62			0.18	34.67	0.21	4.84	0.76	0.04	1.55		0.00320987	0.340035	0.0052104	0.0513824	0.0122623	0.000281804	0.0194078	0	0.00227052	0.00227052	0	0.0052104	0.0484509	0.016475	0.0145328	0.0197432	83.7627	95.9013	91.6431	0.90374					0.156579	-0.835186
2.224	Hekpoort	Yang and Holland, 2003	Gaborone	99WY26	107.11			0.14	31.26	0.5	3.09	0.55	0.06	1.35		0.00249657	0.306591	0.0124057	0.0328041	0.00887404	0.000422706	0.0169035	0	0.00108755	0.00108755	0	0.0124057	0.0484509	0.0148546	0.00996159	0.0223673	87.7587	96.8531	92.5119	0.891738					0.156579	-0.716153
2.224	Hekpoort	Yang and Holland, 2003	Gaborone	99WY27a	107.3			0.32	33.45	0.81	4.27	0.77	0.13	1.49		0.00570644	0.32807	0.0200973	0.0453312	0.0124237	0.000915864	0.0186565	0	0.00265356	0.00265356	0	0.0200973	0.0484509	0.0158953	0.0150772	0.0351745	84.45	95.6062	91.3736	0.865301					0.156579	-0.442784
2.224	Hekpoort	Yang and Holland, 2003	Gaborone	99WY27b	107.5			0.2	28.33	1.38	2.61	0.49	0.07	1.24		0.00356652	0.277854	0.0342398	0.0277083	0.00790596	0.000493157	0.0155262	0	0.00192267	0.00192267	0	0.0342398	0.0484509	0.0134623	0.00982863	0.0440684	88.0983	96.5835	92.2659	0.828464					0.156579	-0.639469
2.224	Hekpoort	Yang and Holland, 2003	Gaborone	99WY28	107.85			0.04	15.49	2.15	0.03	0.18	0.02	0.57		0.000713305	0.151922	0.0533446	0.000318486	0.00290423	0.000140902	0.00713704	0	0.000243631	0.000243631	0	0.0533446	0.0484509	0.000318486	0.00314786	0.0564924	97.7692	97.97	97.7692	0.72783					0.156579	-0.77591
2.224	Hekpoort	Yang and Holland, 2003	Gaborone	99WY29	108.12			0.07	17.89	1.9	0.62	0.22	0.04	0.68		0.00124828	0.175461	0.0471417	0.00658205	0.00354962	0.000281804	0.00851437	0	0.000308936	0.000308936	0	0.0471417	0.0484509	0.00658205	0.00385855	0.0510003	94.3838	97.8482	94.3838	0.752911					0.156579	-0.62432
2.224	Hekpoort	Yang and Holland, 2003	Gaborone	99WY32	109.24			0.19	25.87	3.81	1.94	0.31	0.06	1.07		0.0033882	0.253727	0.0945316	0.0205954	0.00500173	0.000422706	0.0133976	0	0.00197918	0.00197918	0	0.0945316	0.0484509	0.0122933	0.00698091	0.101512	90.1969	97.3223	92.9399	0.690352					0.156579	-0.641875
2.224	Hekpoort	Yang and Holland, 2003	Gaborone	99WY33	109.54			0.48	15.68	6.01	1.2	0.09	0.11	0.68		0.00855966	0.153786	0.149117	0.0127394	0.00145212	0.000774962	0.00851437	0	0.00597645	0.00145212	0.00452434	0.144592	0.0484509	0.00745106	0.00290423	0.147497	90.7668	98.1465	93.6912	0.498118					0.156579	0.0331191
2.224	Hekpoort	Yang and Holland, 2003	Gaborone	99WY34	109.79			5.31	15.31	6.31	1.03	0.07	0.09	0.67		0.0946912	0.150157	0.15656	0.0109347	0.00112942	0.000634059	0.00838916	0	0.0925777	0.00112942	0.0914483	0.0651119	0.0484509	0.00727524	0.00225885	0.0673707	91.9232	98.518	94.0297	0.667949					0.156579	-0.142105
2.224	Hekpoort	Yang and Holland, 2003	Gaborone	99WY35	110.19			6.31	14.85	6.5	0.89	0.12	0.1	0.63		0.112524	0.145645	0.161274	0.00944842	0.00193615	0.000704511	0.00788831	0	0.110175	0.00193615	0.108239	0.053035	0.0484509	0.00705665	0.00387231	0.0569073	91.6204	97.4101	93.02	0.694842					0.156579	0.0137388
2.224	Hekpoort	Yang and Holland, 2003	Gaborone	99WY36	110.62			7.56	15.6	6.63	1.08	0.07	0.11	0.68		0.134815	0.153001	0.1645	0.0114655	0.00112942	0.000774962	0.00851437	0	0.132231	0.00112942	0.131102	0.0333978	0.0484509	0.00741304	0.00225885	0.0356566	91.7683	98.5451	94.0544	0.780336					0.156579	0.0331191
2.224	Hekpoort	Yang and Holland, 2003	Gaborone	99WY37	110.91			0.18	15.11	5.62	1.54	0.16	0.02	0.76		0.00320987	0.148195	0.13944	0.016349	0.00258154	0.000140902	0.00951606	0	0.0027402	0.00258154	0.00015866	0.139282	0.0484509	0.0071802	0.00516308	0.144445	87.324	96.6333	92.3113	0.494281					0.156579	-0.831933
2.224	Hekpoort	Yang and Holland, 2003	Gaborone	99WY38	111.54			0.34	18.05	9.09	0.64	0.15	0.12	0.74		0.00606309	0.17703	0.225536	0.00679437	0.00242019	0.000845413	0.00926564	0	0.00324505	0.00242019	0.000824857	0.224711	0.0484509	0.00679437	0.00484039	0.229551	93.8331	97.3386	93.8331	0.428254					0.156579	0.0356575
2.224	Hekpoort	Yang and Holland, 2003	Gaborone	99WY39	111.84			0.25	15.33	6.62	1.18	0.14	0.07	0.83		0.00445816	0.150353	0.164252	0.0125271	0.00225885	0.000493157	0.0103925	0	0.0028143	0.00225885	0.000555451	0.163696	0.0484509	0.00728474	0.00451769	0.168214	89.8178	97.0829	92.7215	0.461415					0.156579	-0.461375
2.224	Hekpoort	Yang and Holland, 2003	Gaborone	99WY40	112.39			0.22	17.47	8.96	0.63	0.16	0.07	0.69		0.00392318	0.171342	0.22231	0.00668821	0.00258154	0.000493157	0.00863958	0	0.00227932	0.00227932	0	0.22231	0.0484509	0.00668821	0.00486086	0.227171	93.6853	97.2413	93.6853	0.422856					0.156579	-0.352089
2.224	Hekpoort	Yang and Holland, 2003	Gaborone	99WY41	112.64			0.57	13.07	5.92	0.96	0.13	0.01	0.55		0.0101646	0.128187	0.146884	0.0101916	0.0020975	7.04511e-05	0.00688662	0	0.00992976	0.0020975	0.00783226	0.139051	0.0484509	0.0062108	0.004195	0.143246	89.9094	96.8312	92.4918	0.461696					0.156579	-0.883881
2.224	Hekpoort	Yang and Holland, 2003	Gaborone	99WY42	113.24			0.3	15.48	7.92	0.58	0.12	0.1	0.65		0.00534979	0.151824	0.196507	0.0061574	0.00193615	0.000704511	0.00813873	0	0.00300142	0.00193615	0.00106526	0.195441	0.0484509	0.0061574	0.00387231	0.199314	93.8032	97.5129	93.8032	0.424926					0.156579	-0.0174531
2.224	Hekpoort	Yang and Holland, 2003	Gaborone	99WY43	113.59			6.22	15.53	6.94	1.08	0.17	0.1	0.65		0.110919	0.152315	0.172191	0.0114655	0.00274288	0.000704511	0.00813873	0	0.108571	0.00274288	0.105828	0.0663637	0.0484509	0.00737978	0.00548577	0.0718495	89.9854	96.5236	92.2112	0.657822					0.156579	-0.0174531
2.224	Hekpoort	Yang and Holland, 2003	Gaborone	99WY44	114.11			6.95	15.6	6.54	1.32	0.14	0.1	0.66		0.123937	0.153001	0.162267	0.0140134	0.00225885	0.000704511	0.00826395	0	0.121588	0.00225885	0.11933	0.0429373	0.0484509	0.00741304	0.00451769	0.047455	89.1967	97.132	92.7663	0.736045					0.156579	-0.0323402
2.224	Hekpoort	Yang and Holland, 2003	Gaborone	99WY45	114.78			0.24	14.66	8.41	0.2	0.19	0.08	0.68		0.00427983	0.143782	0.208664	0.00212324	0.00306558	0.000563608	0.00851437	0	0.00240113	0.00240113	0	0.208664	0.0484509	0.00212324	0.00546671	0.214131	94.9859	96.3372	94.9859	0.399354					0.156579	-0.248641
2.224	Hekpoort	Yang and Holland, 2003	Gaborone	99WY46	115.41			7.42	15.55	4.92	2.19	0.13	0.11	0.69		0.132318	0.152511	0.122072	0.0232495	0.0020975	0.000774962	0.00863958	0	0.129735	0.0020975	0.127637	0	0.0484509	0.00738928	0.004195	0.004195	84.7493	97.323	92.9405	0.929405					0.156579	0.0181464
2.224	Hekpoort	Yang and Holland, 2003	Gaborone	99WY47	115.76			5.49	15.04	3.77	2.74	0.1	0.11	0.69		0.0979011	0.147509	0.0935391	0.0290884	0.00161346	0.000774962	0.00863958	0	0.0953179	0.00161346	0.0937044	0	0.0484509	0.00714694	0.00322692	0.00322692	82.0295	97.8592	93.4294	0.934294					0.156579	0.0181464
2.224	Hekpoort	Yang and Holland, 2003	Gaborone	99WY48	116.58			6.59	14.25	5.95	2.18	0.05	0.1	0.65		0.117517	0.139761	0.147628	0.0231433	0.000806731	0.000704511	0.00813873	0	0.115169	0.000806731	0.114362	0.0332661	0.0484509	0.00677153	0.00161346	0.0348796	84.9519	98.8587	94.34	0.770405					0.156579	-0.0174531
2.224	Hekpoort	Yang and Holland, 2003	Gaborone	99WY49	117.67	proto		5.51	12.37	6.55	0.55	0.95	0.09	0.62		0.0982578	0.121322	0.162515	0.00583891	0.0153279	0.000634059	0.0077631	0	0.0961442	0.0153279	0.0808163	0.0816986	0.0484509	0.00583891	0.0306558	0.112354	76.8753	79.8288	76.8753	0.506531					0.156579	-0.0729195
2.224	Hekpoort	Yang and Holland, 2003	Gaborone	99WY50	118.75	proto		4.22	13.94	8.31	0.28	2.12	0.1	0.66		0.0752537	0.13672	0.206183	0.00297254	0.0342054	0.000704511	0.00826395	0	0.0729053	0.0342054	0.0386999	0.167483	0.0484509	0.00297254	0.0684108	0.235894	65.6982	66.6502	65.6982	0.364018					0.156579	-0.0323402
2.224	Hekpoort	Yang and Holland, 2003	Gaborone	99WY51	119.15	proto		5.54	14.49	6.85	0.56	1.99	0.11	0.65		0.0987927	0.142114	0.169958	0.00594508	0.0321079	0.000774962	0.00813873	0	0.0962095	0.0321079	0.0641016	0.105857	0.0484509	0.00594508	0.0642158	0.170072	66.9482	68.8772	66.9482	0.446715					0.156579	0.0808016
2.224	Hekpoort	Yang and Holland, 2003	Gaborone	99WY52	120.43	proto		8.05	14.91	7	0.51	1.92	0.11	0.67		0.143553	0.146234	0.17368	0.00541427	0.0309785	0.000774962	0.00838916	0	0.140969	0.0309785	0.109991	0.0636891	0.0484509	0.00541427	0.0619569	0.125646	68.4599	70.2403	68.4599	0.52736					0.156579	0.0485388
2.224	Hekpoort	Yang and Holland, 2003	Gaborone	99WY53	122.23	proto		5.1	13.72	6.17	0.35	2.47	0.1	0.59		0.0909464	0.134562	0.153087	0.00371567	0.0398525	0.000704511	0.00738747	0	0.088598	0.0398525	0.0487455	0.104341	0.0484509	0.00371567	0.079705	0.184046	61.7307	62.8012	61.7307	0.417476					0.156579	0.0824669
2.224	Hekpoort	Yang and Holland, 2003	Gaborone	99WY54	123.43	proto		0.88	15.64	7.69	0.04	3.01	0.1	0.72		0.0156927	0.153393	0.1908	0.000424648	0.0485652	0.000704511	0.00901521	0	0.0133443	0.0133443	0	0.1908	0.0484509	0.000424648	0.0619095	0.252709	71.1051	71.2454	71.1051	0.377326					0.156579	-0.112979
2.224	Hekpoort	Yang and Holland, 2003	Gaborone	99WY55	124.13	proto		4.21	15.25	7.1	0.6	3.15	0.12	0.7		0.0750753	0.149568	0.176161	0.00636972	0.050824	0.000845413	0.00876479	0	0.0722573	0.050824	0.0214333	0.154728	0.0484509	0.00636972	0.101648	0.256376	58.0654	59.5376	58.0654	0.362753					0.156579	0.0948379
2.224	Hekpoort	Yang and Holland, 2003	Gaborone	99WY56	125.52	proto		4.5	14.37	6.84	0.5	2.88	0.11	0.65		0.0802468	0.140938	0.16971	0.0053081	0.0464677	0.000774962	0.00813873	0	0.0776636	0.0464677	0.0311959	0.138514	0.0484509	0.0053081	0.0929354	0.23145	58.925	60.2624	58.925	0.373151					0.156579	0.0808016
2.224	Hekpoort	Yang and Holland, 2003	Gaborone	99WY57	126.66	proto		4.65	14.65	7.64	0.51	2.91	0.11	0.64		0.0829217	0.143684	0.189559	0.00541427	0.0469517	0.000774962	0.00801352	0	0.0803385	0.0469517	0.0333868	0.156173	0.0484509	0.00541427	0.0939035	0.250076	59.1287	60.4762	59.1287	0.359953					0.156579	0.0976891
2.224	Hekpoort	Yang and Holland, 2003	Gaborone	99WY58	128.68	proto		0.92	10.37	2.45	2.72	0.11	0.02	0.34		0.016406	0.101706	0.060788	0.0288761	0.00177481	0.000140902	0.00425718	0	0.0159363	0.00177481	0.0141615	0.0466265	0.0484509	0.00492777	0.00354962	0.0501761	75.8256	96.6276	92.3061	0.648595					0.156579	-0.62432
2.224	Hekpoort	Yang and Holland, 2003	Gaborone	99WY59	130.38	proto		11.96	16.69	4.49	0.96	4.19	0.12	0.74		0.213278	0.163692	0.111403	0.0101916	0.067604	0.000845413	0.00926564	0	0.21046	0.067604	0.142856	0	0.0484509	0.00793101	0.135208	0.135208	52.959	54.7647	53.3491	0.533491					0.156579	0.0356575
2.224	Hekpoort	Yang and Holland, 2003	Gaborone	99WY60	132.05	proto		3.17	14.73	5.76	0.08	4.39	0.1	0.62		0.0565294	0.144468	0.142914	0.000849297	0.070831	0.000704511	0.0077631	0	0.054181	0.054181	0	0.142914	0.0484509	0.000849297	0.125012	0.267926	53.4415	53.61	53.4415	0.349596					0.156579	0.0300895
2.2	Drakenstein	Land et al., 2017	DRAK1	DRK 3	721.06	top		0.325	18.309	0.792	5.011	0.145	0.183	3.603	120.5	0.0057956	0.17957	0.0196507	0.0531978	0.00233952	0.00128925	0.0451136	0.792819	0.00149809	0.00149809	0	0.0196507	0.0435019	0.00781165	0.00383761	0.0234883	75.8943	97.9076	93.9079	0.851568	51.2484	-0.347407	7.42357	-0.113437	0.111313	-0.543708
2.2	Drakenstein	Land et al., 2017	DRAK1	DRK 4	721.59	top		8.079	20.383	0.805	6.224	0.186	6.424	2.858	516.4	0.14407	0.199912	0.0199732	0.0660753	0.00300104	0.0452578	0.0357854	3.39761	0	0	0	0.0199732	0.0435019	0.00869653	0.00300104	0.0229742	74.3199	98.521	94.4721	0.863242	51.2484	2.52568	7.42357	2.41276	0.111313	19.1929
2.2	Drakenstein	Land et al., 2017	DRAK1	DRK 5	722.82			0.152	15.032	1.233	5.021	0.088	0.071	2.285	77.2	0.00271056	0.14743	0.0305925	0.053304	0.00141985	0.000500202	0.0286108	0.507931	0.00104322	0.00104322	0	0.0305925	0.0435019	0.00641349	0.00246306	0.0330556	72.5552	98.3568	94.3211	0.788822	51.2484	-0.340749	7.42357	-0.308189	0.111313	-0.720856
2.2	Drakenstein	Land et al., 2017	DRAK1	DRK 6	723.92			0.634	13.928	1.29	4.866	0.068	0.401	2.073	83.2	0.0113059	0.136602	0.0320067	0.0516585	0.00109715	0.00282509	0.0259563	0.547407	0.00188893	0.00109715	0.000791772	0.031215	0.0435019	0.00594247	0.00219431	0.0334093	71.7242	98.419	94.3783	0.776352	51.2484	-0.216853	7.42357	-0.195323	0.111313	0.737804
2.2	Drakenstein	Land et al., 2017	DRAK1	DRK 7	724.23			0.385	12.098	1.45	4.07	0.07	0.212	1.716	82.4	0.00686556	0.118654	0.0359766	0.043208	0.00112942	0.00149356	0.0214863	0.542144	0.00188702	0.00112942	0.000757596	0.035219	0.0435019	0.00516169	0.00225885	0.0374778	72.2968	98.1318	94.1142	0.735641	51.2484	-0.0630221	7.42357	-0.0825113	0.111313	0.109876
2.2	Drakenstein	Land et al., 2017	DRAK1	DRK 8	725.48	proto		5.66	12.234	5.016	0.556	2.291	0.202	1.785	94.1	0.100933	0.119988	0.124454	0.00590261	0.0369644	0.00142311	0.0223502	0.619123	0.0961889	0.0369644	0.0592245	0.0652296	0.0435019	0.00521971	0.0739288	0.139158	60.0482	61.876	60.2542	0.453871	51.2484	0.0286576	7.42357	0.0361156	0.111313	0.0166439
2.2	Drakenstein	Land et al., 2017	DRAK1	DRK 9	728.1	proto		6.719	12.267	5.52	0.333	1.899	0.197	1.793	82.9	0.119817	0.120312	0.136959	0.0035352	0.0306396	0.00138789	0.0224504	0.545433	0.115191	0.0306396	0.0845515	0.0524076	0.0435019	0.0035352	0.0612793	0.113687	64.989	66.2542	64.989	0.506504	51.2484	-0.097819	7.42357	-0.0896608	0.111313	-0.0129444
2.2	Drakenstein	Land et al., 2017	DRAK1	DRK 10	729.05	proto		5.823	12.863	5.878	0.582	2.456	0.203	1.865	92.8	0.103839	0.126157	0.145842	0.00617863	0.0396266	0.00143016	0.0233519	0.61057	0.0990722	0.0396266	0.0594456	0.086396	0.0435019	0.00548808	0.0792532	0.165649	59.6237	61.4171	59.8189	0.424351	51.2484	-0.0290686	7.42357	-0.0281644	0.111313	-0.0221485
2.2	Drakenstein	Land et al., 2017	DRAK1	DRK 11	733	proto		7.065	12.127	5.561	0.518	2.576	0.196	1.726	97.6	0.125987	0.118939	0.137976	0.0054992	0.0415628	0.00138084	0.0216115	0.642151	0.121385	0.0415628	0.0798219	0.0581545	0.0435019	0.00517406	0.0831255	0.14128	57.3023	58.8618	57.3922	0.448161	51.2484	0.103389	7.42357	0.0841354	0.111313	0.0201663
1.9	Beaverlodge	Toma et al., 2019	1	11ps9716‐LA‐C	5	top		0.23	10.52	1.4	4.15	0.77	0.1	0.61	9.48	0.0041015	0.103178	0.034736	0.0440573	0.0124237	0.000704511	0.00763789	0.0623729	0.00175313	0.00175313	0	0.034736	0.263918	0.0272305	0.0141768	0.0489128	63.922	87.9197	71.3613	0.57538	13.02	0.193624	0.731461	0.231974	0.16	0.0245902
1.9	Beaverlodge	Toma et al., 2019	1	11ps9716‐HA‐M	5	top		0.25	12.13	0.94	5.17	0.1	0.12	0.64	11.67	0.00445816	0.118968	0.0233227	0.0548858	0.00161346	0.000845413	0.00801352	0.0767818	0.00164011	0.00161346	2.6652e-05	0.0232961	0.263918	0.0313979	0.00322692	0.026523	67.1829	97.3592	77.4568	0.672558	13.02	0.40049	0.731461	0.315283	0.16	0.171875
1.9	Beaverlodge	Toma et al., 2019	1	11ps9716‐MA‐M	5	top		0.06	13.45	0.72	5.42	0.09	0.03	0.77	11.4	0.00106996	0.131914	0.0178642	0.0575398	0.00145212	0.000211353	0.00964127	0.0750053	0.000365447	0.000365447	0	0.0178642	0.263918	0.0348146	0.00181756	0.0196818	68.967	98.6409	78.2658	0.707654	13.02	0.137112	0.731461	0.158755	0.16	-0.756494
1.9	Beaverlodge	Toma et al., 2019	1	10lo1107D	10.5	top		0.15	12.35	0.53	4.83	0.11	0.07	0.69	7.31	0.00267489	0.121126	0.0131501	0.0512763	0.00177481	0.000493157	0.00863958	0.0480955	0.00103104	0.00103104	0	0.0131501	0.263918	0.0319673	0.00280584	0.0159559	69.1326	97.736	77.6951	0.716513	13.02	-0.186313	0.731461	-0.190793	0.16	-0.365942
1.9	Beaverlodge	Toma et al., 2019	1	11ps9705‐S345‐1	12.5	top		0.36	12.41	1.36	5.02	1.03	0.11	0.71	17.17	0.00641974	0.121714	0.0337435	0.0532934	0.0166187	0.000774962	0.00889	0.112969	0.00383654	0.00383654	0	0.0337435	0.263918	0.0321226	0.0204552	0.0541987	62.2698	85.6121	69.8335	0.585065	13.02	0.857381	0.731461	0.891505	0.16	-0.0316901
1.9	Beaverlodge	Toma et al., 2019	1	11ps9705‐S345‐2	12.5	top		0.33	11.49	1.26	4.68	0.91	0.11	0.63	10.31	0.00588477	0.112691	0.0312624	0.0496838	0.0146825	0.000774962	0.00788831	0.0678338	0.00330156	0.00330156	0	0.0312624	0.263918	0.0297412	0.0179841	0.0492465	62.4816	86.2376	70.2491	0.587916	13.02	0.256919	0.731461	0.226726	0.16	0.0912698
1.9	Beaverlodge	Toma et al., 2019	1	11ps9705‐S345‐3	12.5	top		0.29	11.48	1.21	4.5	1.04	0.09	0.63	10.3	0.00517146	0.112593	0.0300218	0.0477729	0.01678	0.000634059	0.00788831	0.067768	0.00305793	0.00305793	0	0.0300218	0.263918	0.0297154	0.0198379	0.0498598	62.4809	85.0202	69.4392	0.585909	13.02	0.255699	0.731461	0.226604	0.16	-0.107143
1.9	Beaverlodge	Toma et al., 2019	1	11ps9705‐S345‐4	12.5	top		0.33	11.9	1.26	4.67	1.08	0.1	0.64	11.51	0.00588477	0.116712	0.0312624	0.0495777	0.0174254	0.000704511	0.00801352	0.0757291	0.0035364	0.0035364	0	0.0312624	0.263918	0.0308025	0.0209618	0.0522242	62.3291	84.7743	69.2751	0.584324	13.02	0.381288	0.731461	0.322322	0.16	-0.0234375
1.9	Beaverlodge	Toma et al., 2019	1	11ps9705‐S345‐5	12.5	top		0.28	11.02	1.02	4.91	0.34	0.11	0.71	11.35	0.00499313	0.108082	0.0253077	0.0521256	0.00548577	0.000774962	0.00889	0.0746764	0.00240993	0.00240993	0	0.0253077	0.263918	0.0285247	0.0078957	0.0332034	64.2949	93.192	74.7959	0.636487	13.02	0.227797	0.731461	0.408067	0.16	-0.0316901
1.9	Beaverlodge	Toma et al., 2019	1	11ps9705‐S345‐6	12.5	top		0.31	15.65	1.98	5.42	0.36	0.12	0.78	20.31	0.00552811	0.153491	0.0491266	0.0575398	0.00580846	0.000845413	0.00976648	0.133628	0.00271007	0.00271007	0	0.0491266	0.263918	0.0405092	0.00851853	0.0576452	69.9119	94.742	75.7911	0.60995	13.02	0.999882	0.731461	0.774208	0.16	-0.0384615
1.9	Beaverlodge	Toma et al., 2019	1	11ps9705‐S345‐7	12.5	top		0.23	14.55	0.83	5.42	0.17	0.09	0.86	17.78	0.0041015	0.142703	0.0205935	0.0575398	0.00274288	0.000634059	0.0107682	0.116982	0.00198797	0.00198797	0	0.0205935	0.263918	0.0376619	0.00473086	0.0253243	69.6201	96.7912	77.0968	0.693779	13.02	0.587897	0.731461	0.67062	0.16	-0.34593
1.9	Beaverlodge	Toma et al., 2019	1	11ps9705‐S345‐8	12.5	top		0.1	10.79	0.99	4.12	0.19	0.07	0.66	8.5	0.00178326	0.105826	0.0245633	0.0437388	0.00306558	0.000493157	0.00826395	0.055925	0.000139404	0.000139404	0	0.0245633	0.263918	0.0279293	0.00320498	0.0277683	69.2715	97.0605	77.2676	0.655173	13.02	-0.0108458	0.731461	0.0769772	0.16	-0.337121
1.9	Beaverlodge	Toma et al., 2019	1	11ps9705‐S345‐9	12.5	top		0.12	14.97	0.72	5.42	0.19	0.08	0.98	14.2	0.00213991	0.146822	0.0178642	0.0575398	0.00306558	0.000563608	0.0122707	0.0934277	0.00026122	0.00026122	0	0.0178642	0.263918	0.038749	0.0033268	0.021191	70.6933	97.7843	77.7256	0.710101	13.02	0.112888	0.731461	0.296808	0.16	-0.489796
1.9	Beaverlodge	Toma et al., 2019	1	11ps9705‐S345‐10	12.5	top		0.21	17.56	1.01	5.42	0.16	0.09	0.82	12.98	0.00374485	0.172224	0.0250595	0.0575398	0.00258154	0.000634059	0.0102673	0.0854008	0.00163132	0.00163132	0	0.0250595	0.263918	0.0454531	0.00421286	0.0292724	73.6074	97.6123	77.6169	0.697406	13.02	0.215766	0.731461	0.0105532	0.16	-0.314024
1.9	Beaverlodge	Toma et al., 2019	1	11ps9705‐S345‐11	12.5	top		0.24	16.7	0.96	5.42	0.23	0.1	0.78	18.36	0.00427983	0.16379	0.023819	0.0575398	0.00371096	0.000704511	0.00976648	0.120798	0.00193146	0.00193146	0	0.023819	0.263918	0.043227	0.00564242	0.0294614	72.163	96.6698	77.0198	0.692621	13.02	0.80787	0.731461	0.503022	0.16	-0.198718
1.9	Beaverlodge	Toma et al., 2019	1	11ps9705‐S345‐12	12.5	top		0.16	16.26	0.88	5.42	0.12	0.08	0.94	38.4	0.00285322	0.159474	0.0218341	0.0575398	0.00193615	0.000563608	0.0117699	0.25265	0.000974525	0.000974525	0	0.0218341	0.263918	0.0420881	0.00291068	0.0247447	72.5131	98.2075	77.9928	0.704681	13.02	2.13756	0.731461	2.22864	0.16	-0.468085
1.9	Beaverlodge	Toma et al., 2019	1	10lo1107C	20			0.14	12.91	1.08	4.4	0.07	0.08	0.68	14.09	0.00249657	0.126618	0.0267963	0.0467113	0.00112942	0.000563608	0.00851437	0.092704	0.000617873	0.000617873	0	0.0267963	0.263918	0.0334168	0.0017473	0.0285436	72.3215	98.6388	78.2645	0.671434	13.02	0.591443	0.731461	0.492086	0.16	-0.264706
1.9	Beaverlodge	Toma et al., 2019	1	11ps9722	38			0.21	12.05	3.57	3.2	0.07	0.11	0.63	9.18	0.00374485	0.118184	0.0885768	0.0339719	0.00112942	0.000774962	0.00788831	0.060399	0.00116165	0.00112942	3.22224e-05	0.0885446	0.263918	0.0311908	0.00225885	0.0908034	76.5367	98.1245	77.9404	0.492067	13.02	0.119157	0.731461	0.0415129	0.16	0.0912698
1.9	Beaverlodge	Toma et al., 2019	1	11ps9703‐MA‐M	66			0.28	13.13	2.56	3.97	0.14	0.13	0.66	17.26	0.00499313	0.128776	0.0635173	0.0421463	0.00225885	0.000915864	0.00826395	0.113561	0.00194026	0.00194026	0	0.0635173	0.263918	0.0339863	0.0041991	0.0677164	73.5352	96.8422	77.1292	0.558733	13.02	1.00856	0.731461	0.797153	0.16	0.231061
1.9	Beaverlodge	Toma et al., 2019	1	11ps9703‐LA‐C	66			0.23	11.42	2.32	3.25	0.54	0.11	0.67	10.51	0.0041015	0.112005	0.0575625	0.0345027	0.00871269	0.000774962	0.00838916	0.0691497	0.0015183	0.0015183	0	0.0575625	0.263918	0.0295601	0.010231	0.0677935	71.4596	91.6301	73.7864	0.53499	13.02	0.204805	0.731461	0.258188	0.16	0.0261194
1.9	Beaverlodge	Toma et al., 2019	1	11ps9726	160	proto		0.22	8.9	1.95	2.17	1.98	0.08	0.5	6.51	0.00392318	0.0872891	0.0483823	0.0230372	0.0319465	0.000563608	0.00626056	0.042832	0.00204448	0.00204448	0	0.0483823	0.263918	0.0230372	0.033991	0.0823733	60.4841	71.9731	60.4841	0.45298	13.02	0	0.731461	0	0.16	0
1.86	Flin Flon	Murakami et al., 2016	1	02FFN01	0.1	top		0.25	18.9	3.65	2.86	0.52	0.1	0.76	43.7	0.00445816	0.185367	0.0905617	0.0303624	0.00839	0.000704511	0.00951606	0.28752	0.00210979	0.00210979	0	0.0905617	0.0519274	0.0096256	0.0104998	0.101062	81.9377	94.6393	90.2062	0.626125	61.7857	-0.0693642	2.33784	-0.0109796	0.107143	0.22807
1.86	Flin Flon	Murakami et al., 2016	1	02FFNO9	1.1	top		1.43	17.6	3.64	3.12	0.47	0.08	0.72	28	0.0255007	0.172617	0.0903136	0.0331226	0.00758327	0.000563608	0.00901521	0.184224	0.023622	0.00758327	0.0160387	0.0742749	0.0519274	0.00896352	0.0151665	0.0894415	78.1404	91.9234	87.7355	0.636911	61.7857	-0.370584	2.33784	-0.319496	0.107143	0.037037
1.86	Flin Flon	Murakami et al., 2016	1	02FFN10	2.5			2.35	13.9	5.24	1.81	0.23	0.08	0.64	28.8	0.0419067	0.136328	0.130012	0.0192153	0.00371096	0.000563608	0.00801352	0.189487	0.040028	0.00371096	0.036317	0.0936949	0.0519274	0.00707915	0.00742192	0.101117	83.6546	94.8369	90.3858	0.557524	61.7857	-0.271676	2.33784	-0.113736	0.107143	0.166667
1.86	Flin Flon	Murakami et al., 2016	1	02FFN12	5.2			1.47	13.9	6.49	1.09	0.15	0.08	0.57	26.6	0.026214	0.136328	0.161026	0.0115717	0.00242019	0.000563608	0.00713704	0.175012	0.0243353	0.00242019	0.0219151	0.139111	0.0519274	0.00707915	0.00484039	0.143952	89.2549	96.5712	91.9597	0.474417	61.7857	-0.244701	2.33784	-0.181436	0.107143	0.309942
1.86	Flin Flon	Murakami et al., 2016	1	02FFN13	6.9			5.33	16	6.38	0.83	2.94	0.06	0.65	33.9	0.0950479	0.156924	0.158297	0.00881145	0.0474358	0.000422706	0.00813873	0.223042	0.0936389	0.0474358	0.0462031	0.112094	0.0519274	0.00814866	0.0948715	0.206965	60.2148	62.322	60.3684	0.421796	61.7857	-0.155892	2.33784	-0.0937139	0.107143	-0.138462
1.86	Flin Flon	Murakami et al., 2016	1	02FFN14	8.4	proto		5.81	14.8	5.1	0.71	2.98	0.06	0.56	34.6	0.103608	0.145155	0.126538	0.00753751	0.0480812	0.000422706	0.00701183	0.227648	0.102199	0.0480812	0.0541174	0.0724209	0.0519274	0.00753751	0.0961623	0.168583	58.3292	60.1511	58.3292	0.451808	61.7857	0	2.33784	0	0.107143	0
1.86	Flin Flon	Babechuk and Kamber, 2013, Babechuk et al., 2017	2	FF021A-001	0	top		0.43	18.1	2.18	1.74	1.34	0.28	1.55		0.00766803	0.17752	0.0540889	0.0184722	0.0216204	0.00197263	0.0194078	0	0.0010926	0.0010926	0	0.0540889	0.0284042	0.00504232	0.022713	0.0768019	81.1687	88.6567	86.479	0.684443					0.0956522	0.888563
1.86	Flin Flon	Babechuk and Kamber, 2013, Babechuk et al., 2017	2	FF021A‐002	0.04	top		0.28	14.6	0.7	2.29	1.2	0.19	0.78		0.00499313	0.143193	0.017368	0.0243111	0.0193615	0.00133857	0.00976648	0	0.000531235	0.000531235	0	0.017368	0.0284042	0.00406729	0.0198928	0.0372608	76.4117	87.8023	85.6658	0.776026					0.0956522	1.54662
1.86	Flin Flon	Babechuk and Kamber, 2013, Babechuk et al., 2017	2	FF021A‐003	0.11	top		0.61	14.6	0.94	2.29	1.14	0.44	0.81		0.0108779	0.143193	0.0233227	0.0243111	0.0183935	0.00309985	0.0101421	0	0.000545079	0.000545079	0	0.0233227	0.0284042	0.00406729	0.0189385	0.0422613	76.8027	88.319	86.1577	0.75555					0.0956522	4.67901
1.86	Flin Flon	Babechuk and Kamber, 2013, Babechuk et al., 2017	2	FF021A‐005	0.21	top		0.52	15.9	1.75	2.26	1.11	0.36	0.9		0.00927296	0.155943	0.04342	0.0239926	0.0179094	0.00253624	0.011269	0	0.000818838	0.000818838	0	0.04342	0.0284042	0.00442944	0.0187283	0.0621483	78.4959	89.278	87.07	0.700803					0.0956522	3.18182
1.86	Flin Flon	Babechuk and Kamber, 2013, Babechuk et al., 2017	2	FF021A‐007	0.3	top		0.5	15.7	1.91	2.1	1.07	0.36	0.9		0.00891631	0.153982	0.0473898	0.022294	0.017264	0.00253624	0.011269	0	0.000462185	0.000462185	0	0.0473898	0.0284042	0.00437373	0.0177262	0.0651161	79.3712	89.6765	87.449	0.689044					0.0956522	3.18182
1.86	Flin Flon	Babechuk and Kamber, 2013, Babechuk et al., 2017	2	FF021A‐009	0.38	top		0.54	15	2.26	1.87	0.95	0.37	0.89		0.00962962	0.147116	0.0560738	0.0198523	0.0153279	0.00260669	0.0111438	0	0.000940653	0.000940653	0	0.0560738	0.0284042	0.00417872	0.0162685	0.0723424	80.2874	90.0428	87.7973	0.657834					0.0956522	3.34627
1.86	Flin Flon	Babechuk and Kamber, 2013, Babechuk et al., 2017	2	FF021A‐010	0.47	top		0.51	16.2	1.73	2.17	1.16	0.36	0.88		0.00909464	0.158886	0.0429238	0.0230372	0.0187162	0.00253624	0.0110186	0	0.000640512	0.000640512	0	0.0429238	0.0284042	0.00451302	0.0193567	0.0622804	78.9378	89.1403	86.939	0.704034					0.0956522	3.27686
1.86	Flin Flon	Babechuk and Kamber, 2013, Babechuk et al., 2017	2	FF021A‐011	0.53	top		0.23	16.7	0.5	2.73	1.52	0.15	0.95		0.0041015	0.16379	0.0124057	0.0289822	0.0245246	0.00105677	0.0118951	0	0.000578951	0.000578951	0	0.0124057	0.0284042	0.00465231	0.0251036	0.0375093	75.1758	86.7102	84.6259	0.795284					0.0956522	0.650718
1.86	Flin Flon	Babechuk and Kamber, 2013, Babechuk et al., 2017	2	FF021A‐014	0.65	top		0.63	15.8	0.53	2.56	1.42	0.45	0.87		0.0112346	0.154963	0.0131501	0.0271775	0.0229112	0.0031703	0.0108934	0	0.000666895	0.000666895	0	0.0131501	0.0284042	0.00440158	0.0235781	0.0367281	75.3276	86.794	84.7058	0.790253					0.0956522	4.40752
1.86	Flin Flon	Babechuk and Kamber, 2013, Babechuk et al., 2017	2	FF021A‐016/017	0.72	top		0.57	17.5	1.7	2.5	1.25	0.4	0.96		0.0101646	0.171636	0.0421794	0.0265405	0.0201683	0.00281804	0.0120203	0	0.000771122	0.000771122	0	0.0421794	0.0284042	0.00487517	0.0209394	0.0631188	78.3311	89.1266	86.926	0.716254					0.0956522	3.35606
1.86	Flin Flon	Babechuk and Kamber, 2013, Babechuk et al., 2017	2	FF021A‐018	0.75	top		0.58	17.6	2.09	2.37	1.21	0.42	0.99		0.0103429	0.172617	0.0518559	0.0251604	0.0195229	0.00295894	0.0123959	0	0.000479774	0.000479774	0	0.0518559	0.0284042	0.00490303	0.0200027	0.0718586	79.262	89.6154	87.3909	0.692188					0.0956522	3.43526
1.86	Flin Flon	Babechuk and Kamber, 2013, Babechuk et al., 2017	2	FF021A‐020	0.81	top		0.48	15.4	1.19	2.32	1.11	0.34	0.85		0.00855966	0.15104	0.0295256	0.0246296	0.0179094	0.00239534	0.010643	0	0.000575207	0.000575207	0	0.0295256	0.0284042	0.00429015	0.0184846	0.0480102	77.7938	89.0962	86.8971	0.742793					0.0956522	3.18182
1.86	Flin Flon	Babechuk and Kamber, 2013, Babechuk et al., 2017	2	FF021A‐023	0.91	top		0.54	14.4	0.64	2.34	1.22	0.38	0.81		0.00962962	0.141232	0.0158793	0.0248419	0.0196842	0.00267714	0.0101421	0	0.000705817	0.000705817	0	0.0158793	0.0284042	0.00401157	0.02039	0.0362694	75.7422	87.3841	85.2677	0.778082					0.0956522	3.9046
1.86	Flin Flon	Babechuk and Kamber, 2013, Babechuk et al., 2017	2	FF021A‐027	0.99	top		0.54	15.4	0.51	2.58	1.32	0.38	0.84		0.00962962	0.15104	0.0126538	0.0273898	0.0212977	0.00267714	0.0105177	0	0.000705817	0.000705817	0	0.0126538	0.0284042	0.00429015	0.0220035	0.0346573	75.3567	87.2844	85.1727	0.794999					0.0956522	3.72944
1.86	Flin Flon	Babechuk and Kamber, 2013, Babechuk et al., 2017	2	FF021A‐030	1.06	top		0.53	15.5	0.5	2.69	1.31	0.38	0.86		0.00945129	0.15202	0.0124057	0.0285576	0.0211363	0.00267714	0.0107682	0	0.00052749	0.00052749	0	0.0124057	0.0284042	0.00431801	0.0216638	0.0340696	75.1676	87.5269	85.4036	0.798393					0.0956522	3.61945
1.86	Flin Flon	Babechuk and Kamber, 2013, Babechuk et al., 2017	2	FF021A‐035	1.17	top		0.54	15	0.57	2.61	1.26	0.36	0.83		0.00962962	0.147116	0.0141425	0.0277083	0.0203296	0.00253624	0.0103925	0	0.00117549	0.00117549	0	0.0141425	0.0284042	0.00417872	0.0215051	0.0356476	74.9333	87.2465	85.1367	0.78696					0.0956522	3.5345
1.86	Flin Flon	Babechuk and Kamber, 2013, Babechuk et al., 2017	2	FF021A‐037	1.21	top		0.58	14	0.75	2.44	1.1	0.34	0.81		0.0103429	0.137309	0.0186086	0.0259035	0.0177481	0.00239534	0.0101421	0	0.00235847	0.00235847	0	0.0186086	0.0284042	0.00390014	0.0201065	0.0387151	74.9016	87.2271	85.1182	0.763148					0.0956522	3.38833
1.86	Flin Flon	Babechuk and Kamber, 2013, Babechuk et al., 2017	2	FF021B‐039	1.06	top		0.47	15.6	0.64	2.59	1.35	0.34	0.9		0.00838133	0.153001	0.0158793	0.027496	0.0217817	0.00239534	0.011269	0	0.00039688	0.00039688	0	0.0158793	0.0284042	0.00434587	0.0221786	0.0380579	75.4906	87.3395	85.2252	0.782995					0.0956522	2.94949
1.86	Flin Flon	Babechuk and Kamber, 2013, Babechuk et al., 2017	2	FF021B‐043	1.22			0.47	15.3	0.95	2.35	1.25	0.33	0.85		0.00838133	0.150059	0.0235709	0.0249481	0.0201683	0.00232488	0.010643	0	0.000631717	0.000631717	0	0.0235709	0.0284042	0.00426229	0.0208	0.0443709	76.6361	87.8262	85.6886	0.755233					0.0956522	3.05882
1.86	Flin Flon	Babechuk and Kamber, 2013, Babechuk et al., 2017	2	FF021B‐046	1.3			0.56	14.9	0.75	2.41	1.27	0.31	0.83		0.00998627	0.146136	0.0186086	0.0255851	0.020491	0.00218398	0.0103925	0	0.00270633	0.00270633	0	0.0186086	0.0284042	0.00415086	0.0231973	0.0418059	74.9729	86.3008	84.2359	0.760757					0.0956522	2.90471
1.86	Flin Flon	Babechuk and Kamber, 2013, Babechuk et al., 2017	2	FF021B‐049	1.44			1.02	16.2	1.54	2.49	1.27	0.34	0.89		0.0181893	0.158886	0.0382096	0.0264344	0.020491	0.00239534	0.0111438	0	0.0102048	0.0102048	0	0.0382096	0.0284042	0.00451302	0.0306958	0.0689054	73.5528	83.8087	81.86	0.683956					0.0956522	2.99387
1.86	Flin Flon	Babechuk and Kamber, 2013, Babechuk et al., 2017	2	FF021B‐052	1.53			0.5	15.7	0.49	2.71	1.35	0.35	0.87		0.00891631	0.153982	0.0121576	0.0287699	0.0217817	0.00246579	0.0108934	0	0.000697022	0.000697022	0	0.0121576	0.0284042	0.00437373	0.0224788	0.0346364	75.0287	87.2613	85.1508	0.797867					0.0956522	3.20585
1.86	Flin Flon	Babechuk and Kamber, 2013, Babechuk et al., 2017	2	FF021B‐054/055	1.59			0.59	15.6	0.62	2.63	1.3	0.36	0.86		0.0105212	0.153001	0.0153831	0.0279206	0.020975	0.00253624	0.0107682	0	0.00206712	0.00206712	0	0.0153831	0.0284042	0.00434587	0.0230421	0.0384252	75.0138	86.9111	84.8173	0.781526					0.0956522	3.37632
1.86	Flin Flon	Babechuk and Kamber, 2013, Babechuk et al., 2017	2	FF021B‐057	1.7			2.06	13.6	1.99	2.17	0.97	0.35	0.75		0.0367352	0.133386	0.0493748	0.0230372	0.0156506	0.00246579	0.00939085	0	0.0285159	0.0156506	0.0128653	0.0365094	0.0284042	0.00378871	0.0313012	0.0678106	71.0541	80.9935	79.1721	0.650709					0.0956522	3.87879
1.86	Flin Flon	Babechuk and Kamber, 2013, Babechuk et al., 2017	2	FF021B‐058	1.72			0.6	14.2	0.64	2.31	1.22	0.35	0.82		0.0106996	0.13927	0.0158793	0.0245234	0.0196842	0.00246579	0.0102673	0	0.00248028	0.00248028	0	0.0158793	0.0284042	0.00395585	0.0221645	0.0380438	74.8933	86.2703	84.2069	0.768303					0.0956522	3.46231
1.86	Flin Flon	Babechuk and Kamber, 2013, Babechuk et al., 2017	2	FF021B‐059	1.76			0.58	13.4	1.08	2.14	0.99	0.27	0.75		0.0103429	0.131424	0.0267963	0.0227187	0.0159733	0.00190218	0.00939085	0	0.00400233	0.00400233	0	0.0267963	0.0284042	0.00373299	0.0199756	0.0467719	75.4797	86.806	84.7172	0.722392					0.0956522	2.76364
1.86	Flin Flon	Babechuk and Kamber, 2013, Babechuk et al., 2017	2	FF021B‐061	1.83			1.45	17.4	6.28	0.9	0.59	0.45	1.13		0.0258573	0.170655	0.155816	0.00955459	0.00951942	0.0031703	0.0141489	0	0.0152896	0.00951942	0.00577022	0.150046	0.0284042	0.00484731	0.0190388	0.169084	85.6494	89.9634	87.7218	0.495245					0.0956522	3.16331
1.86	Flin Flon	Babechuk and Kamber, 2013, Babechuk et al., 2017	2	FF021B‐062	1.86			1.31	14.3	3.73	1.68	0.62	0.08	0.57		0.0233607	0.140251	0.0925466	0.0178352	0.0100035	0.000563608	0.00713704	0	0.021482	0.0100035	0.0114786	0.0810681	0.0284042	0.00398371	0.0200069	0.101075	78.7515	87.5158	85.3931	0.57173					0.0956522	0.467305
1.86	Flin Flon	Babechuk and Kamber, 2013, Babechuk et al., 2017	2	FF021B‐063/064	1.92			0.85	15.5	3.62	1.73	0.74	0.11	0.7		0.0151577	0.15202	0.0898174	0.018366	0.0119396	0.000774962	0.00876479	0	0.0125745	0.0119396	0.000634908	0.0891825	0.0284042	0.00431801	0.0238792	0.113062	78.2539	86.4245	84.3538	0.564292					0.0956522	0.642857
1.86	Flin Flon	Babechuk and Kamber, 2013, Babechuk et al., 2017	2	FF021B‐065	1.97			0.81	16.4	3.3	2.15	0.82	0.09	0.61		0.0144444	0.160847	0.0818777	0.0228248	0.0132304	0.000634059	0.00763789	0	0.0123309	0.0123309	0	0.0818777	0.0284042	0.00456873	0.0255613	0.107439	76.8746	86.2875	84.2232	0.589497					0.0956522	0.542474
1.86	Flin Flon	Babechuk and Kamber, 2013, Babechuk et al., 2017	2	FF021B‐067	2.14			0.56	15.5	2.89	2.1	0.77	0.1	0.59		0.00998627	0.15202	0.071705	0.022294	0.0124237	0.000704511	0.00738747	0	0.0076379	0.0076379	0	0.071705	0.0284042	0.00431801	0.0200616	0.0917666	78.2094	88.3419	86.1794	0.612726					0.0956522	0.771957
1.86	Flin Flon	Babechuk and Kamber, 2013, Babechuk et al., 2017	2	FF021C‐071	2.28			1.24	16	3.59	1.89	0.87	0.12	0.75		0.0221125	0.156924	0.089073	0.0200646	0.0140371	0.000845413	0.00939085	0	0.0192944	0.0140371	0.00525729	0.0838158	0.0284042	0.0044573	0.0280742	0.11189	76.5248	84.8246	82.8289	0.574243					0.0956522	0.672727
1.86	Flin Flon	Babechuk and Kamber, 2013, Babechuk et al., 2017	2	FF021C‐072B	2.41			1.77	15.3	4.27	1.71	0.7	0.09	0.6		0.0315637	0.150059	0.105945	0.0181537	0.0112942	0.000634059	0.00751268	0	0.0294502	0.0112942	0.018156	0.0877888	0.0284042	0.00426229	0.0225885	0.110377	78.6468	86.9164	84.8223	0.566905					0.0956522	0.568182
1.86	Flin Flon	Babechuk and Kamber, 2013, Babechuk et al., 2017	2	FF021C‐074	2.45			2.01	16.2	4.7	1.78	0.75	0.1	0.65		0.0358436	0.158886	0.116614	0.0188968	0.012101	0.000704511	0.00813873	0	0.0334952	0.012101	0.0213942	0.0952195	0.0284042	0.00451302	0.0242019	0.119421	78.6623	86.7812	84.6936	0.561791					0.0956522	0.608392
1.86	Flin Flon	Babechuk and Kamber, 2013, Babechuk et al., 2017	2	FF021C‐076	2.52			2.57	15.6	5.12	1.65	0.68	0.11	0.62		0.0458298	0.153001	0.127035	0.0175167	0.0109715	0.000774962	0.0077631	0	0.0432466	0.0109715	0.0322751	0.0947594	0.0284042	0.00434587	0.0219431	0.116703	79.4972	87.4571	85.3372	0.558297					0.0956522	0.854839
1.86	Flin Flon	Babechuk and Kamber, 2013, Babechuk et al., 2017	2	FF021C‐077	2.55			2.38	16	4.97	1.73	0.74	0.11	0.64		0.0424416	0.156924	0.123313	0.018366	0.0119396	0.000774962	0.00801352	0	0.0398584	0.0119396	0.0279188	0.095394	0.0284042	0.0044573	0.0238792	0.119273	78.7893	86.7927	84.7045	0.559136					0.0956522	0.796875
1.86	Flin Flon	Babechuk and Kamber, 2013, Babechuk et al., 2017	2	FF021C‐079	2.61			2.81	15.8	5.29	1.61	0.73	0.12	0.66		0.0501097	0.154963	0.131252	0.0170921	0.0117783	0.000845413	0.00826395	0	0.0472916	0.0117783	0.0355134	0.0957391	0.0284042	0.00440158	0.0235565	0.119296	79.2197	86.8045	84.7157	0.5561					0.0956522	0.900826
1.86	Flin Flon	Babechuk and Kamber, 2013, Babechuk et al., 2017	2	FF021C‐080	2.68			2.75	16.1	5.09	1.73	0.76	0.1	0.63		0.0490397	0.157905	0.12629	0.018366	0.0122623	0.000704511	0.00788831	0	0.0466913	0.0122623	0.034429	0.0918612	0.0284042	0.00448516	0.0245246	0.116386	78.6396	86.5567	84.4797	0.566423					0.0956522	0.659452
1.86	Flin Flon	Babechuk and Kamber, 2013, Babechuk et al., 2017	2	FF021C‐081	2.76			2.46	16.9	5.72	1.69	0.7	0.1	0.68		0.0438683	0.165751	0.141921	0.0179414	0.0112942	0.000704511	0.00851437	0	0.0415199	0.0112942	0.0302257	0.111696	0.0284042	0.00470802	0.0225885	0.134284	80.3521	88.0065	85.8602	0.543904					0.0956522	0.537433
1.86	Flin Flon	Babechuk and Kamber, 2013, Babechuk et al., 2017	2	FF021C‐082/083	2.88			2.37	16.1	5.21	1.73	0.74	0.09	0.6		0.0422633	0.157905	0.129268	0.018366	0.0119396	0.000634059	0.00751268	0	0.0401498	0.0119396	0.0282102	0.101057	0.0284042	0.00448516	0.0238792	0.124937	78.8932	86.864	84.7724	0.549566					0.0956522	0.568182
1.86	Flin Flon	Babechuk and Kamber, 2013, Babechuk et al., 2017	2	FF021C‐084	2.95			1.49	16.6	5.51	1.39	0.61	0.05	0.74		0.0265706	0.162809	0.136711	0.0147565	0.00984212	0.000352255	0.00926564	0	0.0253964	0.00984212	0.0155543	0.121157	0.0284042	0.00462445	0.0196842	0.140841	82.5395	89.2137	87.0089	0.52813					0.0956522	-0.293612
1.86	Flin Flon	Babechuk and Kamber, 2013, Babechuk et al., 2017	2	FF021C‐085/086	3			1.39	15.9	5.72	1.27	0.48	0.12	0.79		0.0247873	0.155943	0.141921	0.0134826	0.00774462	0.000845413	0.00989169	0	0.0219693	0.00774462	0.0142247	0.127697	0.0284042	0.00442944	0.0154892	0.143186	84.3324	90.9648	88.6737	0.513717					0.0956522	0.588032
1.86	Flin Flon	Babechuk and Kamber, 2013, Babechuk et al., 2017	2	FF021C‐088/089	3.08			2.43	12.9	5.31	1.17	0.34	0.07	0.51		0.0433333	0.12652	0.131749	0.012421	0.00548577	0.000493157	0.00638578	0	0.0416894	0.00548577	0.0362036	0.0955451	0.0284042	0.0035937	0.0109715	0.106517	84.3959	92.0202	89.6763	0.534674					0.0956522	0.434938
1.86	Flin Flon	Babechuk and Kamber, 2013, Babechuk et al., 2017	2	FF021C‐090	3.13			3.07	10.3	4.64	1.16	0.3	0.07	0.41		0.0547462	0.10102	0.115125	0.0123148	0.00484039	0.000493157	0.00513366	0	0.0531023	0.00484039	0.0482619	0.0668631	0.0284042	0.00286939	0.00968077	0.0765439	82.1197	91.255	88.9494	0.559874					0.0956522	0.784922
1.86	Flin Flon	Babechuk and Kamber, 2013, Babechuk et al., 2017	2	FF021C‐092	3.21			2.07	13.2	5.24	1.19	0.33	0.09	0.56		0.0369135	0.129462	0.130012	0.0126333	0.00532442	0.000634059	0.00701183	0	0.0348	0.00532442	0.0294756	0.100536	0.0284042	0.00367727	0.0106488	0.111185	84.7575	92.3997	90.0367	0.529878					0.0956522	0.680195
1.86	Flin Flon	Babechuk and Kamber, 2013, Babechuk et al., 2017	2	FF021C‐095	3.28			3.61	10.1	5.47	0.9	0.22	0.05	0.37		0.0643758	0.0990584	0.135719	0.00955459	0.00354962	0.000352255	0.00463282	0	0.0632016	0.00354962	0.059652	0.0760666	0.0284042	0.00281367	0.00709923	0.0831658	85.6076	93.3126	90.9032	0.535341					0.0956522	0.412776
1.86	Flin Flon	Babechuk and Kamber, 2013, Babechuk et al., 2017	2	FF021C-098M	3.4			0.52	20.1	5.92	1.72	0.69	0.16	0.87		0.00927296	0.197136	0.146884	0.0182599	0.0111329	0.00112722	0.0108934	0	0.00551557	0.00551557	0	0.146884	0.0284042	0.00559948	0.0166485	0.163532	84.9562	92.2125	89.8589	0.538229					0.0956522	0.922675
1.86	Flin Flon	Babechuk and Kamber, 2013, Babechuk et al., 2017	2	FF021C-098G	3.4			3.74	11.7	6.3	0.95	0.24	0.07	0.44		0.066694	0.114751	0.156312	0.0100854	0.00387231	0.000493157	0.0055093	0	0.0650502	0.00387231	0.0611778	0.0951342	0.0284042	0.0032594	0.00774462	0.102879	86.5516	93.6776	91.2496	0.519495					0.0956522	0.663223
1.86	Flin Flon	Babechuk and Kamber, 2013, Babechuk et al., 2017	2	FF021C‐101	3.56			1.34	15.6	6.07	1.23	0.31	0.12	0.7		0.0238957	0.153001	0.150605	0.0130579	0.00500173	0.000845413	0.00876479	0	0.0210777	0.00500173	0.0160759	0.134529	0.0284042	0.00434587	0.0100035	0.144533	86.9016	93.8631	91.4256	0.506828					0.0956522	0.792208
1.86	Flin Flon	Babechuk and Kamber, 2013, Babechuk et al., 2017	2	FF021D‐102	3.8			2.37	15	6.35	1.74	0.27	0.07	0.6		0.0422633	0.147116	0.157553	0.0184722	0.00435635	0.000493157	0.00751268	0	0.0406195	0.00435635	0.0362631	0.121289	0.0284042	0.00417872	0.00871269	0.130002	84.4035	94.4088	91.9433	0.522993					0.0956522	0.219697
1.86	Flin Flon	Babechuk and Kamber, 2013, Babechuk et al., 2017	2	FF021D‐103	3.82			2.75	14	5.48	1.98	0.37	0.07	0.55		0.0490397	0.137309	0.135967	0.0210201	0.00596981	0.000493157	0.00688662	0	0.0473959	0.00596981	0.041426	0.0945406	0.0284042	0.00390014	0.0119396	0.10648	80.6425	92.0002	89.6573	0.554359					0.0956522	0.330579
1.86	Flin Flon	Babechuk and Kamber, 2013, Babechuk et al., 2017	2	FF021D‐104	3.87			3.36	13.3	5.8	2.64	0.26	0.06	0.49		0.0599176	0.130443	0.143906	0.0280268	0.004195	0.000422706	0.00613535	0	0.0585086	0.004195	0.0543136	0.0895927	0.0284042	0.00370513	0.00839	0.0979827	78.1752	93.9568	91.5145	0.561938					0.0956522	0.280148
1.86	Flin Flon	Babechuk and Kamber, 2013, Babechuk et al., 2017	2	FF021D‐106	3.96			3.43	14.1	5.41	3.99	0.7	0.06	0.56		0.0611659	0.138289	0.13423	0.0423587	0.0112942	0.000422706	0.00701183	0	0.0597569	0.0112942	0.0484626	0.0857672	0.0284042	0.003928	0.0225885	0.108356	68.0436	85.9592	83.9105	0.551893					0.0956522	0.12013
1.86	Flin Flon	Babechuk and Kamber, 2013, Babechuk et al., 2017	2	FF021D‐108	4.03			3.16	14.6	5.71	3.66	1.18	0.07	0.68		0.0563511	0.143193	0.141673	0.0388553	0.0190388	0.000493157	0.00851437	0	0.0547072	0.0190388	0.0356684	0.106005	0.0284042	0.00406729	0.0380777	0.144083	65.0505	78.994	77.2605	0.491494					0.0956522	0.0762032
1.86	Flin Flon	Babechuk and Kamber, 2013, Babechuk et al., 2017	2	FF021E‐110	4.18			1.71	14.3	6.39	1.53	0.29	0.08	0.59		0.0304938	0.140251	0.158545	0.0162428	0.00467904	0.000563608	0.00738747	0	0.0286151	0.00467904	0.0239361	0.134609	0.0284042	0.00398371	0.00935808	0.143967	84.564	93.745	91.3135	0.486642					0.0956522	0.417565
1.86	Flin Flon	Babechuk and Kamber, 2013, Babechuk et al., 2017	2	FF021E‐113	4.35			2.69	13.5	7.65	0.54	0.13	0.09	0.68		0.0479698	0.132405	0.189807	0.00573275	0.0020975	0.000634059	0.00851437	0	0.0458562	0.0020975	0.0437587	0.146049	0.0284042	0.00376085	0.004195	0.150244	93.025	96.929	94.3319	0.462292					0.0956522	0.38369
1.86	Flin Flon	Babechuk and Kamber, 2013, Babechuk et al., 2017	2	FF021E‐116	4.52			4.52	11.9	6.33	3.15	0.28	0.06	0.53		0.0806035	0.116712	0.157056	0.0334411	0.00451769	0.000422706	0.0066362	0	0.0791944	0.00451769	0.0746767	0.0823796	0.0284042	0.00331512	0.00903539	0.091415	73.3169	92.8147	90.4306	0.551982					0.0956522	0.183533
1.86	Flin Flon	Babechuk and Kamber, 2013, Babechuk et al., 2017	2	FF021E‐120	4.73			2.1	13.7	7.05	1.11	0.3	0.08	0.58		0.0374485	0.134366	0.174921	0.011784	0.00484039	0.000563608	0.00726226	0	0.0355698	0.00484039	0.0307294	0.144191	0.0284042	0.00381656	0.00968077	0.153872	86.2256	93.2794	90.8718	0.460072					0.0956522	0.442006
1.86	Flin Flon	Babechuk and Kamber, 2013, Babechuk et al., 2017	2	FF021E‐121	4.77			2.49	12.5	7.42	0.46	0.05	0.07	0.47		0.0444032	0.122597	0.184101	0.00488346	0.000806731	0.000493157	0.00588493	0	0.0427594	0.000806731	0.0419526	0.142148	0.0284042	0.00348227	0.00161346	0.143762	94.9673	98.701	96.0094	0.454331					0.0956522	0.55706
1.86	Flin Flon	Babechuk and Kamber, 2013, Babechuk et al., 2017	2	FF021F‐LWB	5			3.32	14.1	6.6	2.23	0.99	0.07	0.57		0.0592043	0.138289	0.163755	0.0236741	0.0159733	0.000493157	0.00713704	0	0.0575605	0.0159733	0.0415872	0.122168	0.0284042	0.003928	0.0319465	0.154115	71.3163	81.234	79.4019	0.46667					0.0956522	0.283892
1.86	Flin Flon	Babechuk and Kamber, 2013, Babechuk et al., 2017	2	FF021H‐LWB	5.15			1.71	15.1	5.55	2.77	0.22	0.07	0.63		0.0304938	0.148097	0.137703	0.0294069	0.00354962	0.000493157	0.00788831	0	0.0288499	0.00354962	0.0253003	0.112403	0.0284042	0.00420658	0.00709923	0.119502	80.2246	95.4256	92.9074	0.544863					0.0956522	0.161616
1.86	Flin Flon	Babechuk and Kamber, 2013, Babechuk et al., 2017	2	FF021‐FB1	10-12	proto		8.93	13.9	5.01	0.32	2.58	0.06	0.62		0.159245	0.136328	0.124305	0.00339719	0.0416273	0.000422706	0.0077631	0	0.157836	0.0416273	0.116209	0.00809629	0.0284042	0.00339719	0.0832546	0.0913509	61.1391	62.085	61.1391	0.58997					0.0956522	0.0117302
1.86	Flin Flon	Babechuk and Kamber, 2013, Babechuk et al., 2017	2	FF021‐FB2	10-12	proto		10.69	14.3	4.68	0.42	3.13	0.05	0.53		0.190631	0.140251	0.116118	0.00445881	0.0505014	0.000352255	0.0066362	0	0.189457	0.0505014	0.138955	0	0.0284042	0.00398371	0.101003	0.101003	57.0793	58.1342	57.1899	0.571899					0.0956522	-0.0137221
1.7	Baraboo	Medaris et al., 2017	1	10	0.1	top		0.01	16.5	0.05	1	0.04	0.05	0.41		0.000178326	0.161828	0.00124057	0.0106162	0.000645385	0.000352255	0.00513366	0	0	0	0	0.00124057	0.258185	0.0106162	0.000645385	0.00188596	93.4938	99.6028	93.4938	0.928285					0.326923	-0.626973
1.7	Baraboo	Medaris et al., 2017	1	25	0.25	top		0.05	21.7	0.27	5.55	0.34	0.06	1.49		0.000891631	0.212828	0.00669909	0.0589199	0.00548577	0.000422706	0.0186565	0	0	0	0	0.00669909	0.258185	0.0549491	0.00548577	0.0121849	76.7685	97.4872	77.884	0.760204					0.326923	-0.876826
1.7	Baraboo	Medaris et al., 2017	1	47	0.47	top		0.03	25.45	0.22	6.76	0.44	0.06	0.59		0.000534979	0.249608	0.00545852	0.0717656	0.00709923	0.000422706	0.00738747	0	0	0	0	0.00545852	0.258185	0.0644449	0.00709923	0.0125577	75.9904	97.2345	77.7226	0.764237					0.326923	-0.688933
1.7	Baraboo	Medaris et al., 2017	1	65	0.65	top		0.11	18.75	0.58	5.44	0.24	0.18	0.7		0.00196159	0.183896	0.0143906	0.0577522	0.00387231	0.00126812	0.00876479	0	0	0	0	0.0143906	0.258185	0.0474791	0.00387231	0.0182629	74.9004	97.9377	78.1713	0.73665					0.326923	-0.213445
1.7	Baraboo	Medaris et al., 2017	1	71	0.71	top		0.14	19.95	0.61	5.8	0.27	0.14	0.97		0.00249657	0.195665	0.015135	0.061574	0.00435635	0.000986315	0.0121455	0	0	0	0	0.015135	0.258185	0.0505177	0.00435635	0.0194913	74.7968	97.8221	78.0976	0.736485					0.326923	-0.55852
1.7	Baraboo	Medaris et al., 2017	1	74	0.74	top		0.12	18.6	0.24	5.07	0.32	0.08	0.63		0.00213991	0.182424	0.00595474	0.0538242	0.00516308	0.000563608	0.00788831	0	0.00026122	0.00026122	0	0.00595474	0.258185	0.0470992	0.0054243	0.011379	75.484	97.1124	77.6446	0.757253					0.326923	-0.611578
1.7	Baraboo	Medaris et al., 2017	1	77	0.77	top		0.07	17.1	0.12	4.64	0.27	0.07	0.4		0.00124828	0.167713	0.00297737	0.0492592	0.00435635	0.000493157	0.00500845	0	0	0	0	0.00297737	0.258185	0.0433009	0.00435635	0.00733372	75.7756	97.4683	77.8719	0.768101					0.326923	-0.464706
1.7	Baraboo	Medaris et al., 2017	1	83	0.83	top		0.02	14.7		4.09	0.27	0.03	0.25		0.000356652	0.144174	0	0.0434203	0.00435635	0.000211353	0.00313028	0	0	0	0	0	0.258185	0.0372236	0.00435635	0.00435635	75.1099	97.067	77.6156	0.776156					0.326923	-0.632941
1.7	Baraboo	Medaris et al., 2017	1	94	0.94	top		0.07	15.75	0.02	4.35	0.3	0.08	0.24		0.00124828	0.154472	0.000496229	0.0461805	0.00484039	0.000563608	0.00300507	0	0	0	0	0.000496229	0.258185	0.0398824	0.00484039	0.00533661	75.1715	96.9617	77.5482	0.773555					0.326923	0.0196078
1.7	Baraboo	Medaris et al., 2017	1	96	0.96	top		0.06	18.05	0.02	5.01	0.38	0.07	0.39		0.00106996	0.17703	0.000496229	0.0531872	0.00613115	0.000493157	0.00488324	0	0	0	0	0.000496229	0.258185	0.0457065	0.00613115	0.00662738	74.9022	96.6526	77.3504	0.77183					0.326923	-0.45098
1.7	Baraboo	Medaris et al., 2017	1	123	1.23	top		0.2	15.7	0.05	4.26	0.32	0.17	0.32		0.00356652	0.153982	0.00124057	0.045225	0.00516308	0.00119767	0.00400676	0	0	0	0	0.00124057	0.258185	0.0397558	0.00516308	0.00640365	75.3447	96.7557	77.4164	0.769366					0.326923	0.625
1.7	Baraboo	Medaris et al., 2017	1	144	1.44	top		0.19	17.35	0.01	4.76	0.38	0.15	35		0.0033882	0.170165	0.000248114	0.0505331	0.00613115	0.00105677	0.43824	0	0	0	0	0.000248114	0.258185	0.043934	0.00613115	0.00637927	75.0189	96.5222	77.2669	0.771799					0.326923	-0.986891
1.7	Baraboo	Medaris et al., 2017	1	155	1.55	top		0.23	19.65	0.08	5.47	0.45	0.2	0.44		0.0041015	0.192722	0.00198491	0.0580707	0.00726058	0.00140902	0.0055093	0	0	0	0	0.00198491	0.258185	0.0497581	0.00726058	0.00924549	74.6831	96.3694	77.1689	0.765604					0.326923	0.390374
1.7	Baraboo	Medaris et al., 2017	1	175	1.75			0.21	18.7	0.05	5.24	0.42	0.19	0.38		0.00374485	0.183405	0.00124057	0.0556289	0.00677654	0.00133857	0.00475803	0	0	0	0	0.00124057	0.258185	0.0473524	0.00677654	0.00801711	74.6124	96.4368	77.2121	0.76811					0.326923	0.529412
1.7	Baraboo	Medaris et al., 2017	1	193	1.93			0.19	17.8	0.06	5.01	0.38	0.15	0.38		0.0033882	0.174578	0.00148869	0.0531872	0.00613115	0.00105677	0.00475803	0	0	0	0	0.00148869	0.258185	0.0450735	0.00613115	0.00761984	74.6391	96.6072	77.3213	0.768148					0.326923	0.20743
1.7	Baraboo	Medaris et al., 2017	1	246	2.46			0.22	16.95	0.34	4.68	0.3	0.18	0.41		0.00392318	0.166242	0.00843589	0.0496838	0.00484039	0.00126812	0.00513366	0	0	0	0	0.00843589	0.258185	0.0429211	0.00484039	0.0132763	75.3022	97.1707	77.6819	0.747358					0.326923	0.342898
1.7	Baraboo	Medaris et al., 2017	1	462	4.62			0.38	15.97	3.04	3.19	0.04	0.21	0.51		0.0067764	0.15663	0.0754268	0.0338657	0.000645385	0.00147947	0.00638578	0	0.00184482	0.000645385	0.00119944	0.0742273	0.258185	0.0338657	0.00129077	0.0755181	81.6689	99.1826	81.6689	0.588804					0.326923	0.259516
1.7	Baraboo	Medaris et al., 2017	1	574	5.74			0.36	16.31	1.68	4.9	1.59	0.2	0.5		0.00641974	0.159965	0.0416832	0.0520194	0.025654	0.00140902	0.00626056	0	0.00172301	0.00172301	0	0.0416832	0.258185	0.0413004	0.027377	0.0690603	66.8298	85.3866	69.9629	0.591748					0.326923	0.223529
1.7	Baraboo	Medaris et al., 2017	1	615	6.15			0.23	15.07	2.28	4.71	0.33	0.1	0.28		0.0041015	0.147803	0.0565701	0.0500023	0.00532442	0.000704511	0.00350592	0	0.00175313	0.00175313	0	0.0565701	0.258185	0.0381605	0.00707756	0.0636476	72.1402	95.4303	76.5656	0.592133					0.326923	0.092437
1.7	Baraboo	Medaris et al., 2017	1	660	6.6			0.07	14.3	0.01	3.95	0.27	0.07	0.19		0.00124828	0.140251	0.000248114	0.041934	0.00435635	0.000493157	0.00237901	0	0	0	0	0.000248114	0.258185	0.0362107	0.00435635	0.00460446	75.1849	96.9875	77.5647	0.774584					0.326923	0.126935
1.7	Baraboo	Medaris et al., 2017	1	704	7.04			0.26	15.43	1.85	3.53	2.64	0.1	0.3		0.00463648	0.151334	0.0459012	0.0374752	0.0425954	0.000704511	0.00375634	0	0.00228811	0.00228811	0	0.0459012	0.258185	0.0374752	0.0448835	0.0907847	64.7576	77.1256	64.7576	0.541263					0.326923	0.0196078
1.7	Baraboo	Medaris et al., 2017	1	889	8.89	proto		1.04	15.61	1.76	3.17	3.87	0.17	0.39		0.0185459	0.153099	0.0436681	0.0336534	0.062441	0.00119767	0.00488324	0	0.0145537	0.0145537	0	0.0436681	0.258185	0.0336534	0.0769947	0.120663	58.0477	66.5377	58.0477	0.498021					0.326923	0.333333
1.7	Baraboo	Medaris et al., 2017	1	940	9.4	proto		0.38	15.14	1.64	3.4	3.75	0.09	0.28		0.0067764	0.148489	0.0406908	0.0360951	0.0605048	0.000634059	0.00350592	0	0.00466287	0.00466287	0	0.0406908	0.258185	0.0360951	0.0651677	0.105858	59.4547	69.499	59.4547	0.511252					0.326923	-0.0168067
1.7	Baraboo	Medaris et al., 2017	1	970	9.7	proto		1.02	12.65	1.23	3.33	3.07	0.04	0.2		0.0181893	0.124068	0.0305181	0.035352	0.0495333	0.000281804	0.00250423	0	0.0172499	0.0172499	0	0.0305181	0.258185	0.0320325	0.0667832	0.0973013	54.8481	65.0077	55.6649	0.48961					0.326923	-0.388235
1.7	Baraboo	Medaris et al., 2017	1	975	9.75	proto		1.45	14.8	1.07	2.59	4.44	0.07	0.19		0.0258573	0.145155	0.0265482	0.027496	0.0716377	0.000493157	0.00237901	0	0.0242134	0.0242134	0	0.0265482	0.258185	0.027496	0.0958511	0.122399	54.061	60.2287	54.061	0.491967					0.326923	0.126935
1.7	Baraboo	Medaris et al., 2017	1	1280	12.8	proto		1.65	15.5	0.7	3.69	4.36	0.1	0.31		0.0294238	0.15202	0.017368	0.0391738	0.0703469	0.000704511	0.00388155	0	0.0270755	0.0270755	0	0.017368	0.258185	0.0391738	0.0974224	0.11479	52.6721	60.944	52.6721	0.496824					0.326923	-0.0132827
1.7	Baraboo	Medaris et al., 2017	1	2438	24.38	proto		0.76	13	0.22	4.5	3.71	0.04	0.19		0.0135528	0.127501	0.00545852	0.0477729	0.0598594	0.000281804	0.00237901	0	0.0126134	0.0126134	0	0.00545852	0.258185	0.0329188	0.0724729	0.0779314	51.4642	63.7588	54.7467	0.534929					0.326923	-0.356037
