# Supplementary material for: The kaolinite shuttle links the Great Oxidation and Lomagundi events
Source: Nat Commun. 2021 May 19;12:2944. doi: 10.1038/s41467-021-23304-8 (PMC8134571; doi:10.1038/s41467-021-23304-8)
Supplement: Supplementary file 4 — Supplementary Data 2 [file 41467_2021_23304_MOESM4_ESM.xlsx]

## Sheet: Sheet1
Paleosol	Age (Ga)	Craton	Present Latitude (°)	Present longitude (°)	Paleopole latitude (°)	Paleopole longitude (°)	Paleopole age (Ga)	Paleolatitude (°)	Reference
Mt. Roe	2.76	Pilbara	-20.87	117.94	-46.5	152.7	2.766	45.0819	Strik et al., 2003
Cooper Lake	2.45	Superior	46.53	276.46	-53	243	2.45	-13.4176	Halls et al., 2005
Kuksha	2.44 − 2.50	Kola-Karelia	67.7208	33.0393	-12	244	2.445	-29.2432	Mertanen et al., 2006
Hokkalampi	2.44 − 2.22	Karelia	63.0859	29.8273	51.4	248.2	2.2	27.2425	Lubnina and Slabunov, 2017
Hekpoort	2.224	Kaapvaal	-24.73	25.95	0.5	280.7	2.22	-13.8971	Strik et al., 2007
Flin Flon	1.95	Superior	54.7688	258.132	38	174	1.998	31.4764	Buchan et al., 1998
Beaverlodge Lake	1.9	Superior	51.6388	238.375	29	218	1.88	50.9354	Halls and Heaman, 2000
Baraboo	1.7	Superior	43.3848	270.205	19	277	1.74	51.9081	Irving et al., 2004
