# Supplementary material for: The kaolinite shuttle links the Great Oxidation and Lomagundi events
Source: Nat Commun. 2021 May 19;12:2944. doi: 10.1038/s41467-021-23304-8 (PMC8134571; doi:10.1038/s41467-021-23304-8)
Supplement: Supplementary file 5 — Supplementary Data 3 [file 41467_2021_23304_MOESM5_ESM.xlsx]

## Sheet: Sheet1
	Note	section	symbol	age	depth/age	kao (%)
Chen et al., 2016			1	Post PETM	0.7	0.41
Chen et al., 2016			1	Post PETM	4.1	0.252561
Chen et al., 2016			1	Post PETM	8.1	0
Chen et al., 2016			1	Post PETM	9.9	0
Chen et al., 2016			1	Post PETM	11.3	0
Chen et al., 2016			1	Post PETM	14.1	0
Chen et al., 2016			1	Post PETM	16.7	0
Chen et al., 2016			1	Post PETM	18.1	0
Chen et al., 2016			1	Post PETM	18.5	0
Chen et al., 2016			0	PETM	20.1	0
Chen et al., 2016			0	PETM	22.06	0
Chen et al., 2016			0	PETM	23.04	1.40211
Chen et al., 2016			0	PETM	24.08	0.83
Chen et al., 2016			0	PETM	25.26	0.61
Chen et al., 2016			0	PETM	26.74	4.25866
Chen et al., 2016			0	PETM	27.08	2.55357
Chen et al., 2016			0	PETM	27.36	4.80721
Chen et al., 2016			0	PETM	29.96	2.31169
Chen et al., 2016			0	PETM	31.08	0.73
Chen et al., 2016			0	PETM	31.74	1.39951
Chen et al., 2016			0	PETM	32.06	0.86
Chen et al., 2016			0	PETM	33.48	1.27267
Chen et al., 2016			0	PETM	34.28	0.81
Chen et al., 2016			0	PETM	35.08	1.93319
Chen et al., 2016			0	PETM	36.28	2.93493
Chen et al., 2016			0	PETM	37.08	1.98432
Chen et al., 2016			0	PETM	38.48	1.12
Chen et al., 2016			0	PETM	39.28	4.92543
Chen et al., 2016			-1	Pre-PETM	41.28	0.58
Chen et al., 2016			-1	Pre-PETM	43.68	1.34819
Chen et al., 2016			-1	Pre-PETM	43.68	0.69
Chen et al., 2016			-1	Pre-PETM	48.28	1.22202
Chen et al., 2016			-1	Pre-PETM	49.18	1.1
Handley et al., 2012			-1	Pre-PETM	23.7419	0.6701
Handley et al., 2012			-1	Pre-PETM	27.5475	0.772829
Handley et al., 2012			0	PETM	14.1004	0.794315
Handley et al., 2012			1	Post PETM	12.0369	0.828725
Handley et al., 2012			-1	Pre-PETM	34.489	0.992386
Handley et al., 2012			0	PETM	15.7521	1.07195
Handley et al., 2012			0	PETM	13.4127	1.15353
Handley et al., 2012			1	Post PETM	11.0791	1.23074
Handley et al., 2012			0	PETM	17.86	1.30796
Handley et al., 2012			-1	Pre-PETM	20.7669	1.59164
Handley et al., 2012			-1	Pre-PETM	19.1269	1.65756
Handley et al., 2012			0	PETM	14.8658	1.67473
Handley et al., 2012			0	PETM	13.0768	1.75782
Handley et al., 2012			0	PETM	12.6986	2.01296
Handley et al., 2012			0	PETM	12.6694	2.12794
Handley et al., 2012			0	PETM	13.5996	1.03623
Handley et al., 2012			0	PETM	14.5636	1.02174
Handley et al., 2012			0	PETM	18.5597	1.9058
Handley et al., 2012			0	PETM	17.155	1.52899
Handley et al., 2012			1	Post PETM	11.6481	1.57971
Handley et al., 2012			0	PETM	16.0973	1.58696
John et al., 2012			0	PETM	32.3114	48.2381
John et al., 2012			0	PETM	24.8267	57.3474
John et al., 2012			0	PETM	29.6046	50.066
John et al., 2012			0	PETM	33.5244	49.4077
John et al., 2012			0	PETM	27.1339	48.8573
John et al., 2012			0	PETM	22.1369	58.8132
John et al., 2012			0	PETM	35.4814	51.177
John et al., 2012			0	PETM	19.5723	53.3597
John et al., 2012			0	PETM	37.3005	47.5448
John et al., 2012			0	PETM	17.0388	43.1907
John et al., 2012			-1	Pre-PETM	37.8507	43.9309
John et al., 2012			-1	Pre-PETM	38.6924	37.3824
John et al., 2012			-1	Pre-PETM	41.7564	33.7474
John et al., 2012			-1	Pre-PETM	39.2413	35.1991
John et al., 2012			-1	Pre-PETM	40.948	35.9469
John et al., 2012			-1	Pre-PETM	50.3589	19.9208
John et al., 2012			0	PETM	14.2969	29.4029
John et al., 2012			0	PETM	7.42171	3.1846
John et al., 2012			-1	Pre-PETM	57.1414	11.5745
John et al., 2012			0	PETM	32.7465	54.4363
John et al., 2012			0	PETM	35.0352	47.5329
John et al., 2012			0	PETM	34.1549	47.5514
Kelly et al., 2015			1	Post PETM	167.002	10.8633
Kelly et al., 2015			1	Post PETM	169.328	10.3688
Kelly et al., 2015			1	Post PETM	169.542	6.45848
Kelly et al., 2015			-1	Pre-PETM	170.781	10.045
Kelly et al., 2015			0	PETM	169.745	9.59734
Kelly et al., 2015			0	PETM	170.204	9.79804
Kelly et al., 2015			-1	Pre-PETM	171.241	10.3479
Kelly et al., 2015			-1	Pre-PETM	171.531	10.9662
Kelly et al., 2015			-1	Pre-PETM	171.899	12.1044
Kelly et al., 2015			-1	Pre-PETM	172.002	8.49183
Kelly et al., 2015			1	Post PETM	167.232	18.0534
Kelly et al., 2015			1	Post PETM	168.555	22.0217
Kelly et al., 2015			1	Post PETM	169.04	15.7021
Kelly et al., 2015			1	Post PETM	169.175	11.0414
Kelly et al., 2015			0	PETM	170.554	18.2767
Kelly et al., 2015			-1	Pre-PETM	171.054	19.9727
Kelly et al., 2015			1	Post PETM	167.391	26.1536
Kelly et al., 2015			1	Post PETM	167.593	23.4811
Kelly et al., 2015			1	Post PETM	168.107	25.4571
Kelly et al., 2015			1	Post PETM	168.382	25.203
Kelly et al., 2015			1	Post PETM	168.921	24.683
Kelly et al., 2015			0	PETM	169.94	7.18977
Kelly et al., 2015			1	Post PETM	167.786	31.7119
Kelly et al., 2015			1	Post PETM	168.751	30.033
Puialte 2015			-1	Pre-PETM	38.1795	3.37343
Puialte 2015			-1	Pre-PETM	43.1365	3.30506
Puialte 2015			-1	Pre-PETM	45.302	-0.00661557
Puialte 2015			-1	Pre-PETM	46.6018	-2.64999
Puialte 2015			-1	Pre-PETM	48.3322	-2.67386
Puialte 2015			1	Post PETM	7.54565	15.6105
Puialte 2015			1	Post PETM	9.16792	15.5881
Puialte 2015			1	Post PETM	11.5473	15.5553
Puialte 2015			1	Post PETM	13.3828	19.4681
Puialte 2015			1	Post PETM	15.0592	19.445
Puialte 2015			1	Post PETM	17.0059	19.4182
Puialte 2015			1	Post PETM	18.469	15.4598
Puialte 2015			1	Post PETM	20.1994	15.4359
Puialte 2015			1	Post PETM	21.6054	15.4165
Puialte 2015			1	Post PETM	23.2291	13.4251
Puialte 2015			0	PETM	25.3877	19.3025
Puialte 2015			0	PETM	33.7694	19.1869
Puialte 2015			-1	Pre-PETM	35.7273	18.7661
Puialte 2015			-1	Pre-PETM	36.8562	13.2371
Puialte 2015			-1	Pre-PETM	40.4237	15.157
Puialte 2015			-1	Pre-PETM	41.6149	13.1715
Puialte 2015			0	PETM	26.6736	35.0375
Puialte 2015			0	PETM	33.379	34.945
Puialte 2015			0	PETM	27.5268	50.7784
Puialte 2015			0	PETM	33.725	53.9747
Puialte 2015			0	PETM	28.8157	62.5751
Puialte 2015			0	PETM	30.5432	66.4895
Puialte 2015			0	PETM	33.642	68.4158
Puialte 2015			0	PETM	31.8335	76.3171
Tateo 2020	PETM guessed	Zumaya	-1	Pre-PETM	13.0393	-0.536265
Tateo 2020	PETM guessed	Zumaya	-1	Pre-PETM	7.2733	-0.300926
Tateo 2020	PETM guessed	Zumaya	-1	Pre-PETM	3.25389	-0.243056
Tateo 2020	PETM guessed	Zumaya	-1	Pre-PETM	1.14363	0.833333
Tateo 2020	PETM guessed	Zumaya	1	Post PETM	30.1587	3.86188
Tateo 2020	PETM guessed	Zumaya	-1	Pre-PETM	7.95772	3.15201
Tateo 2020	PETM guessed	Zumaya	-1	Pre-PETM	0.0791279	4.95756
Tateo 2020	PETM guessed	Zumaya	-1	Pre-PETM	8.71995	8.73071
Tateo 2020	PETM guessed	Zumaya	-1	Pre-PETM	16.1691	15.2971
Tateo 2020	PETM guessed	Zumaya	-1	Pre-PETM	10.1747	17.6427
Tateo 2020	PETM guessed	Zumaya	-1	Pre-PETM	14.0489	19.6952
Tateo 2020	PETM guessed	Zumaya	0	PETM	18.0786	21.7477
Tateo 2020	PETM guessed	Zumaya	1	Post PETM	26.5329	25.8526
Tateo 2020	PETM guessed	Zumaya	1	Post PETM	28.7897	27.9051
Tateo 2020	PETM guessed	Zumaya	-1	Pre-PETM	11.4876	27.6119
Tateo 2020	PETM guessed	Zumaya	-1	Pre-PETM	14.9708	28.7847
Tateo 2020	PETM guessed	Zumaya	1	Post PETM	35.0374	31.1304
Tateo 2020	PETM guessed	Zumaya	-1	Pre-PETM	17.1154	32.8897
Tateo 2020	PETM guessed	Zumaya	1	Post PETM	40.1713	35.5285
Tateo 2020	PETM guessed	Zumaya	1	Post PETM	32.0901	35.5285
Tateo 2020	PETM guessed	Zumaya	1	Post PETM	24.2284	36.4082
Tateo 2020	PETM guessed	Zumaya	0	PETM	23.2122	51.4596
Tateo 2020	PETM guessed	Zumaya	0	PETM	20.0407	55.1736
Tateo 2020	PETM guessed	Zumaya	0	PETM	20.4577	62.7238
Tateo 2020	PETM guessed	Zumaya	0	PETM	19.2901	68.7785
Tateo 2020	PETM guessed	Zumaya	0	PETM	18.4539	74.5255
Tateo 2020	PETM guessed	Central North Sea	-1	Pre-PETM	2631.4	-1.00512
Tateo 2020	PETM guessed	Central North Sea	-1	Pre-PETM	2635.14	-0.766068
Tateo 2020	PETM guessed	Central North Sea	-1	Pre-PETM	2637.72	-1.13837
Tateo 2020	PETM guessed	Central North Sea	-1	Pre-PETM	2654.79	-1.17059
Tateo 2020	PETM guessed	Central North Sea	-1	Pre-PETM	2657.17	-0.959833
Tateo 2020	PETM guessed	Central North Sea	0	PETM	2579.19	-0.104635
Tateo 2020	PETM guessed	Central North Sea	-1	Pre-PETM	2629.11	0.869945
Tateo 2020	PETM guessed	Central North Sea	-1	Pre-PETM	2613.03	1.78036
Tateo 2020	PETM guessed	Central North Sea	-1	Pre-PETM	2627.14	1.68051
Tateo 2020	PETM guessed	Central North Sea	-1	Pre-PETM	2625.29	6.47348
Tateo 2020	PETM guessed	Central North Sea	-1	Pre-PETM	2620.56	6.7725
Tateo 2020	PETM guessed	Central North Sea	-1	Pre-PETM	2623.57	7.81338
Tateo 2020	PETM guessed	Central North Sea	-1	Pre-PETM	2615.9	11.1428
Tateo 2020	PETM guessed	Central North Sea	-1	Pre-PETM	2614.44	11.8612
Tateo 2020	PETM guessed	Central North Sea	0	PETM	2594.79	18.3734
Tateo 2020	PETM guessed	Central North Sea	-1	Pre-PETM	2621.91	20.0403
Tateo 2020	PETM guessed	Central North Sea	0	PETM	2577.48	21.1514
Tateo 2020	PETM guessed	Central North Sea	0	PETM	2580.5	22.4577
Tateo 2020	PETM guessed	Central North Sea	0	PETM	2609.2	25.7068
Tateo 2020	PETM guessed	Central North Sea	0	PETM	2610.37	26.2296
Tateo 2020	PETM guessed	Central North Sea	-1	Pre-PETM	2618.7	26.4362
Tateo 2020	PETM guessed	Central North Sea	0	PETM	2585.31	30.6557
Tateo 2020	PETM guessed	Central North Sea	0	PETM	2605.59	34.761
Tateo 2020	PETM guessed	Central North Sea	0	PETM	2574.21	36.6825
Tateo 2020	PETM guessed	Central North Sea	0	PETM	2590.18	36.9944
Tateo 2020	PETM guessed	Central North Sea	0	PETM	2592.93	38.0372
Tateo 2020	PETM guessed	Central North Sea	0	PETM	2572.73	39.5078
Tateo 2020	PETM guessed	Central North Sea	0	PETM	2575.65	40.0183
Tateo 2020	PETM guessed	Central North Sea	0	PETM	2583.53	41.2902
Tateo 2020	PETM guessed	Central North Sea	0	PETM	2598.86	43.1999
Tateo 2020	PETM guessed	Central North Sea	0	PETM	2588.75	44.7054
Tateo 2020	PETM guessed	Central North Sea	0	PETM	2599.19	44.8971
Tateo 2020	PETM guessed	Central North Sea	0	PETM	2570.96	46.4246
Tateo 2020	PETM guessed	Central North Sea	0	PETM	2595.94	46.2478
Tateo 2020	PETM guessed	Central North Sea	0	PETM	2606.94	46.17
Tateo 2020	PETM guessed	Central North Sea	0	PETM	2586.85	47.3744
Tateo 2020	PETM guessed	Central North Sea	0	PETM	2603.58	50.9737
Tateo 2020	PETM guessed	Central North Sea	0	PETM	2601.55	58.9545
Tateo 2020	PETM guessed	Central North Sea	0	PETM	2603.22	60.0049
Kemp 2018			0	PETM	2612.78	48.5989
Kemp 2018			1	Post PETM	2598.64	33.4412
Kemp 2018			-1	Pre-PETM	2613.41	33.6728
Kemp 2018			0	PETM	2611.87	40.2039
Kemp 2018			0	PETM	2617.45	32.873
Kemp 2018			1	Post PETM	2597.63	30.1528
Kemp 2018			1	Post PETM	2599.34	28.8263
Kemp 2018			1	Post PETM	2597.23	28.0377
Kemp 2018			-1	Pre-PETM	2615.02	28.7125
Kemp 2018			1	Post PETM	2601.18	22.5186
Kemp 2018			0	PETM	2611.14	28.5107
Kemp 2018			1	Post PETM	2602.48	22.6949
Kemp 2018			1	Post PETM	2603.83	22.9672
Kemp 2018			1	Post PETM	2599.99	20.9883
Kemp 2018			0	PETM	2609.36	25.8574
Kemp 2018			1	Post PETM	2602.81	15.9413
Kemp 2018			1	Post PETM	2605.2	13.7566
Kemp 2018			1	Post PETM	2606.33	13.5526
Kemp 2018			1	Post PETM	2608.15	10.2993
Kemp 2018			-1	Pre-PETM	2616.39	10.2141
Kemp 2018			-1	Pre-PETM	2619.55	8.69783
Kemp 2018			-1	Pre-PETM	2621.05	3.08084
Kemp 2018			-1	Pre-PETM	2625.35	4.99338
Kemp 2018			-1	Pre-PETM	2633.84	4.07287
Kemp 2018			-1	Pre-PETM	2622.88	1.33849
Kemp 2018			-1	Pre-PETM	2632.94	2.3368
Kemp 2018			-1	Pre-PETM	2629.63	1.10792
Kemp 2018			-1	Pre-PETM	2631.98	0.265627
Harding et al., 2011			1	Post PETM	55.9118	1.81197
Harding et al., 2011			-1	Pre-PETM	55.9446	7.39757
Harding et al., 2011			1	Post PETM	55.9071	2.24791
Harding et al., 2011			0	PETM	55.9188	3.47487
Harding et al., 2011			1	Post PETM	55.9119	4.39107
Harding et al., 2011			1	Post PETM	55.8847	4.15502
Harding et al., 2011			1	Post PETM	55.8989	4.26187
Harding et al., 2011			1	Post PETM	55.9018	4.37353
Harding et al., 2011			1	Post PETM	55.8709	4.52521
Harding et al., 2011			1	Post PETM	55.8769	4.50663
Harding et al., 2011			0	PETM	55.9222	4.48787
Harding et al., 2011			1	Post PETM	55.8899	5.76238
Harding et al., 2011			1	Post PETM	55.9103	5.43802
Harding et al., 2011			0	PETM	55.9249	6.41267
Harding et al., 2011			1	Post PETM	55.8932	6.29638
Harding et al., 2011			0	PETM	55.9274	7.80249
Harding et al., 2011			-1	Pre-PETM	55.931	7.37293
Harding et al., 2011			1	Post PETM	55.9112	6.92518
Harding et al., 2011			0	PETM	55.9195	8.35028
Harding et al., 2011			-1	Pre-PETM	55.9394	9.10043
Harding et al., 2011			-1	Pre-PETM	55.932	8.97558
Harding et al., 2011			-1	Pre-PETM	55.9437	9.26851
Harding et al., 2011			-1	Pre-PETM	55.9366	11.3853
Harding et al., 2011			-1	Pre-PETM	55.9347	11.4849
Gibson 1993, 2000	PETM guessed	Clayton Core depth	-1	Pre-PETM	73.2	0
Gibson 1993, 2000	PETM guessed	Clayton Core depth	-1	Pre-PETM	88.7	4
Gibson 1993, 2000	PETM guessed	Clayton Core depth	-1	Pre-PETM	89.1	6
Gibson 1993, 2000	PETM guessed	Clayton Core depth	-1	Pre-PETM	89.9	10
Gibson 1993, 2000	PETM guessed	Clayton Core depth	-1	Pre-PETM	90.2	8
Gibson 1993, 2000	PETM guessed	Clayton Core depth	0	PETM	90.8	17
Gibson 1993, 2000	PETM guessed	Clayton Core depth	0	PETM	91.5	27
Gibson 1993, 2000	PETM guessed	Clayton Core depth	0	PETM	92	34
Gibson 1993, 2000	PETM guessed	Clayton Core depth	0	PETM	92.5	38
Gibson 1993, 2000	PETM guessed	Clayton Core depth	0	PETM	93	42
Gibson 1993, 2000	PETM guessed	Clayton Core depth	0	PETM	93.2	34
Gibson 1993, 2000	PETM guessed	Clayton Core depth	0	PETM	93.6	27
Gibson 1993, 2000	PETM guessed	Clayton Core depth	0	PETM	94	32
Gibson 1993, 2000	PETM guessed	Clayton Core depth	0	PETM	94.5	50
Gibson 1993, 2000	PETM guessed	Clayton Core depth	0	PETM	95.6	38
Gibson 1993, 2000	PETM guessed	Clayton Core depth	0	PETM	96.6	37
Gibson 1993, 2000	PETM guessed	Clayton Core depth	0	PETM	97	22
Gibson 1993, 2000	PETM guessed	Clayton Core depth	0	PETM	97.5	23
Gibson 1993, 2000	PETM guessed	Clayton Core depth	0	PETM	97.8	12
Gibson 1993, 2000	PETM guessed	Clayton Core depth	0	PETM	98.4	12
Gibson 1993, 2000	PETM guessed	Clayton Core depth	0	PETM	99.1	13
Gibson 1993, 2000	PETM guessed	Clayton Core depth	1	Post PETM	100.9	9
Gibson 1993, 2000	PETM guessed	Clayton Core depth	1	Post PETM	105.8	7
Gibson 1993, 2000	PETM guessed	Clayton Core depth	1	Post PETM	106.7	5
Gibson 1993, 2000	PETM guessed	Clayton Core depth	1	Post PETM	110.6	4
Gibson 1993, 2000	PETM guessed	Oak Grove Core depth	-1	Pre-PETM	92.4	6
Gibson 1993, 2000	PETM guessed	Oak Grove Core depth	-1	Pre-PETM	93.2	6
Gibson 1993, 2000	PETM guessed	Oak Grove Core depth	-1	Pre-PETM	93.9	4
Gibson 1993, 2000	PETM guessed	Oak Grove Core depth	-1	Pre-PETM	94.5	7
Gibson 1993, 2000	PETM guessed	Oak Grove Core depth	0	PETM	96.4	12
Gibson 1993, 2000	PETM guessed	Oak Grove Core depth	0	PETM	97.1	13
Gibson 1993, 2000	PETM guessed	Oak Grove Core depth	0	PETM	97.4	14
Gibson 1993, 2000	PETM guessed	Oak Grove Core depth	0	PETM	95.8	43
Gibson 1993, 2000	PETM guessed	Oak Grove Core depth	0	PETM	98.8	50
Gibson 1993, 2000	PETM guessed	Oak Grove Core depth	0	PETM	99.8	46
Gibson 1993, 2000	PETM guessed	Oak Grove Core depth	0	PETM	100.7	55
Gibson 1993, 2000	PETM guessed	Oak Grove Core depth	0	PETM	101.6	51
Gibson 1993, 2000	PETM guessed	Oak Grove Core depth	0	PETM	102.3	35
Gibson 1993, 2000	PETM guessed	Oak Grove Core depth	0	PETM	102.8	29
Gibson 1993, 2000	PETM guessed	Oak Grove Core depth	0	PETM	103.6	21
Gibson 1993, 2000	PETM guessed	Oak Grove Core depth	0	PETM	103.9	16
Gibson 1993, 2000	PETM guessed	Oak Grove Core depth	0	PETM	104.2	23
Gibson 1993, 2000	PETM guessed	Oak Grove Core depth	1	Post PETM	104.7	10
Gibson 1993, 2000	PETM guessed	Oak Grove Core depth	1	Post PETM	105.5	6
Gibson 1993, 2000	PETM guessed	Oak Grove Core depth	1	Post PETM	106.1	6
Gibson 1993, 2000	PETM guessed	Oak Grove Core depth	1	Post PETM	108.1	5
Gibson 1993, 2000	PETM guessed	Oak Grove Core depth	1	Post PETM	108.8	4
Gibson 1993, 2000	PETM guessed	Waldorf Core depth	-1	Pre-PETM	63.7	15
Gibson 1993, 2000	PETM guessed	Waldorf Core depth	-1	Pre-PETM	64.7	16
Gibson 1993, 2000	PETM guessed	Waldorf Core depth	-1	Pre-PETM	66.1	28
Gibson 1993, 2000	PETM guessed	Waldorf Core depth	-1	Pre-PETM	66.5	30
Gibson 1993, 2000	PETM guessed	Waldorf Core depth	-1	Pre-PETM	66.7	33
Gibson 1993, 2000	PETM guessed	Waldorf Core depth	-1	Pre-PETM	67.3	37
Gibson 1993, 2000	PETM guessed	Waldorf Core depth	0	PETM	67.7	56
Gibson 1993, 2000	PETM guessed	Waldorf Core depth	0	PETM	68.5	55
Gibson 1993, 2000	PETM guessed	Waldorf Core depth	0	PETM	69.4	51
Gibson 1993, 2000	PETM guessed	Waldorf Core depth	0	PETM	72.1	45
Gibson 1993, 2000	PETM guessed	Waldorf Core depth	0	PETM	72.7	51
Gibson 1993, 2000	PETM guessed	Waldorf Core depth	0	PETM	73.9	50
Gibson 1993, 2000	PETM guessed	Waldorf Core depth	0	PETM	74	57
Gibson 1993, 2000	PETM guessed	Waldorf Core depth	1	Post PETM	74.4	36
Gibson 1993, 2000	PETM guessed	Waldorf Core depth	1	Post PETM	75.1	19
Gibson 1993, 2000	PETM guessed	Waldorf Core depth	1	Post PETM	75.7	20
Gibson 1993, 2000	PETM guessed	Waldorf Core depth	1	Post PETM	75.9	19
Gibson 1993, 2000	PETM guessed	Waldorf Core depth	1	Post PETM	76.4	19
Gibson 1993, 2000	PETM guessed	Waldorf Core depth	1	Post PETM	77.2	7
Schulte et al., 2011	PETM guessed		-1	Pre-PETM	0.461708	0.0816593
Schulte et al., 2011	PETM guessed		1	Post PETM	0.943711	0.0783129
Schulte et al., 2011	PETM guessed		-1	Pre-PETM	-0.462941	0.0735421
Schulte et al., 2011	PETM guessed		1	Post PETM	0.814322	0.627861
Schulte et al., 2011	PETM guessed		-1	Pre-PETM	-1.26264	0.748858
Schulte et al., 2011	PETM guessed		-1	Pre-PETM	-1.6546	1.99903
Schulte et al., 2011	PETM guessed		0	PETM	0.690722	1.31072
Schulte et al., 2011	PETM guessed		-1	Pre-PETM	0.243004	0.0178069
Schulte et al., 2011	PETM guessed		-1	Pre-PETM	0.0132548	0.0191123
Schulte et al., 2011	PETM guessed		-1	Pre-PETM	-0.0633284	0.405911
Schulte et al., 2011	PETM guessed		-1	Pre-PETM	-0.257732	0.293379
Schulte et al., 2011	PETM guessed		-1	Pre-PETM	-1.05302	0.570625
Schulte et al., 2011	PETM guessed		-1	Pre-PETM	-1.44772	1.45923
Schulte et al., 2011	PETM guessed		-1	Pre-PETM	-1.84242	2.91602
Schulte et al., 2011	PETM guessed		-1	Pre-PETM	-0.852725	0.478578
Schulte et al., 2011	PETM guessed		-1	Pre-PETM	-0.646539	0.0228612
Schulte et al., 2011	PETM guessed		0	PETM	0.584683	0.606775
Schulte et al., 2011	PETM guessed		1	Post PETM	1.13255	0.330935
Schulte et al., 2011	PETM guessed		1	Post PETM	1.3623	0.284175
Schulte et al., 2011	PETM guessed		1	Post PETM	1.53314	0.0332039
Schulte et al., 2011	PETM guessed		1	Post PETM	1.76289	0.395535
Schulte et al., 2011	PETM guessed		1	Post PETM	1.98085	0.189751
Schulte et al., 2011	PETM guessed		1	Post PETM	2.18704	0.620398
Schulte et al., 2011	PETM guessed		1	Post PETM	2.38733	0.232896
Schulte et al., 2011	PETM guessed		1	Post PETM	2.58174	0.981791
Schulte et al., 2011	PETM guessed		1	Post PETM	2.82916	0.321295
Schulte et al., 2011	PETM guessed		1	Post PETM	3.08247	2.93349
Robert and Kennet, 1992	PETM guessed		1	Post PETM	64.7186	1.86593
Robert and Kennet, 1992	PETM guessed		1	Post PETM	63.9416	4.86272
Robert and Kennet, 1992	PETM guessed		1	Post PETM	62.0417	5.00499
Robert and Kennet, 1992	PETM guessed		1	Post PETM	60.2602	3.53026
Robert and Kennet, 1992	PETM guessed		1	Post PETM	59.9616	4.92404
Robert and Kennet, 1992	PETM guessed		1	Post PETM	59.1987	1.97543
Robert and Kennet, 1992	PETM guessed		1	Post PETM	58.2621	5.39844
Robert and Kennet, 1992	PETM guessed		1	Post PETM	57.8267	10.0301
Robert and Kennet, 1992	PETM guessed		1	Post PETM	57.6965	19.7548
Robert and Kennet, 1992	PETM guessed		1	Post PETM	57.3312	14.4433
Robert and Kennet, 1992	PETM guessed		0	PETM	56.9618	5.13162
Robert and Kennet, 1992	PETM guessed		0	PETM	56.7218	5.12228
Robert and Kennet, 1992	PETM guessed		0	PETM	56.4618	5.11216
Robert and Kennet, 1992	PETM guessed		0	PETM	56.2018	5.10204
Robert and Kennet, 1992	PETM guessed		0	PETM	55.0218	5.05611
Robert and Kennet, 1992	PETM guessed		-1	Pre-PETM	54.3217	5.02887
Robert and Kennet, 1992	PETM guessed		-1	Pre-PETM	53.0601	3.35814
Robert and Kennet, 1992	PETM guessed		-1	Pre-PETM	51.9265	9.80051
Robert and Kennet, 1992	PETM guessed		-1	Pre-PETM	50.5399	3.15195
Robert and Kennet, 1992	PETM guessed		-1	Pre-PETM	49.4398	3.10914
Robert and Kennet, 1992	PETM guessed		-1	Pre-PETM	41.4417	4.96002
Robert and Kennet, 1992	PETM guessed		-1	Pre-PETM	40.5198	3.0863
Robert and Kennet, 1992	PETM guessed		-1	Pre-PETM	39.2214	4.65739
Cramer et al., 1999			1	Post PETM	510.261	9.37723
Cramer et al., 1999			-1	Pre-PETM	-517.735	1.23124
Cramer et al., 1999			-1	Pre-PETM	-216.32	8.31665
Cramer et al., 1999			-1	Pre-PETM	-318.379	7.24887
Cramer et al., 1999			-1	Pre-PETM	-373.264	4.22418
Cramer et al., 1999			-1	Pre-PETM	-432.909	1.77053
Cramer et al., 1999			0	PETM	-64.5152	17.3794
Cramer et al., 1999			-1	Pre-PETM	-156.26	9.03858
Cramer et al., 1999			1	Post PETM	474.901	16.7896
Cramer et al., 1999			0	PETM	42.8033	28.3011
Cramer et al., 1999			0	PETM	-18.6344	22.8429
Cramer et al., 1999			1	Post PETM	438.881	23.6207
Cramer et al., 1999			0	PETM	15.292	24.4705
Cramer et al., 1999			1	Post PETM	394.725	30.7972
Cramer et al., 1999			1	Post PETM	275.742	32.7959
Cramer et al., 1999			1	Post PETM	206.729	34.5483
Cramer et al., 1999			0	PETM	0.515144	38.2132
Cramer et al., 1999			0	PETM	-29.8507	10.3701
Cramer et al., 1999			-1	Pre-PETM	-346.269	8.6981
Cramer et al., 1999			0	PETM	77.6119	26.3779
Cramer et al., 1999			1	Post PETM	344.776	28.0806
Cramer et al., 1999			-1	Pre-PETM	-250.746	3.96569
Robert and Chamley 1991	PETM guessed		1	Post PETM	124.912	2.48068
Robert and Chamley 1991	PETM guessed		1	Post PETM	130.116	9.58732
Robert and Chamley 1991	PETM guessed		1	Post PETM	134.56	2.58079
Robert and Chamley 1991	PETM guessed		1	Post PETM	140.059	4.97982
Robert and Chamley 1991	PETM guessed		0	PETM	163.432	4.99919
Robert and Chamley 1991	PETM guessed		0	PETM	168.804	14.9284
Robert and Chamley 1991	PETM guessed		0	PETM	173.529	19.8418
Robert and Chamley 1991	PETM guessed		0	PETM	176.393	10.1779
Robert and Chamley 1991	PETM guessed		0	PETM	179.667	4.90369
Robert and Chamley 1991	PETM guessed		-1	Pre-PETM	187.353	4.93691
Robert and Chamley 1991	PETM guessed		-1	Pre-PETM	193.46	2.15589
Robert and Chamley 1991	PETM guessed		-1	Pre-PETM	200.284	2.19418
Robert and Chamley 1991	PETM guessed		-1	Pre-PETM	206.019	4.74868
Robert and Chamley 1991	PETM guessed		-1	Pre-PETM	209.616	2.06085
Robert and Chamley 1991	PETM guessed		-1	Pre-PETM	216.214	4.45342
Wieczorek et al., 2013	PETM guessed		1	Post PETM	55.7841	4.77778
Wieczorek et al., 2013	PETM guessed		1	Post PETM	55.8042	3.36806
Wieczorek et al., 2013	PETM guessed		1	Post PETM	55.8128	5.16667
Wieczorek et al., 2013	PETM guessed		1	Post PETM	55.8138	4.14583
Wieczorek et al., 2013	PETM guessed		1	Post PETM	55.8142	4.4375
Wieczorek et al., 2013	PETM guessed		0	PETM	55.8151	7.0625
Wieczorek et al., 2013	PETM guessed		0	PETM	55.8161	6.13889
Wieczorek et al., 2013	PETM guessed		0	PETM	55.8169	9.29861
Wieczorek et al., 2013	PETM guessed		0	PETM	55.8179	6.47917
Wieczorek et al., 2013	PETM guessed		0	PETM	55.8187	5.89583
Wieczorek et al., 2013	PETM guessed		0	PETM	55.8195	5.06944
Wieczorek et al., 2013	PETM guessed		0	PETM	55.8203	6.86806
Wieczorek et al., 2013	PETM guessed		0	PETM	55.8211	6.43056
Wieczorek et al., 2013	PETM guessed		0	PETM	55.8219	6.86806
Wieczorek et al., 2013	PETM guessed		0	PETM	55.8228	6.28472
Wieczorek et al., 2013	PETM guessed		0	PETM	55.8236	8.86111
Wieczorek et al., 2013	PETM guessed		0	PETM	55.8253	5.75
Wieczorek et al., 2013	PETM guessed		0	PETM	55.8262	7.5
Wieczorek et al., 2013	PETM guessed		-1	Pre-PETM	55.8273	4.14583
Wieczorek et al., 2013	PETM guessed		-1	Pre-PETM	55.8308	5.36111
Wieczorek et al., 2013	PETM guessed		-1	Pre-PETM	55.8448	3.80556

## Sheet: Chen et al., 2016
depth	kao (%)
0.7	0.41
4.1	0.252561
8.1	0
9.9	0
11.3	0
14.1	0
16.7	0
18.1	0
18.5	0
20.1	0
22.06	0
23.04	1.40211
24.08	0.83
25.26	0.61
26.74	4.25866
27.08	2.55357
27.36	4.80721
29.96	2.31169
31.08	0.73
31.74	1.39951
32.06	0.86
33.48	1.27267
34.28	0.81
35.08	1.93319
36.28	2.93493
37.08	1.98432
38.48	1.12
39.28	4.92543
41.28	0.58
43.68	1.34819
43.68	0.69
48.28	1.22202
49.18	1.1

## Sheet: Gibbson 2000
depth	kao (%)
88.9033	5.2898
89.4529	7.58547
107.542	5.61516
89.9956	9.48358
99.708	11.3804
101.851	7.45804
103.975	7.02087
90.6446	12.0722
91.0283	19.2616
98.9333	12.4881
97.8529	12.5942
98.1983	12.8744
98.4888	12.7591
100.795	9.27832
102.962	8.26645
100.24	9.75995
101.31	8.6547
102.48	7.85638
105.172	7.3332
99.3199	12.2517
91.229	23.3048
97.1797	21.2764
97.4614	20.7792
91.5024	28.6736
93.6055	28.6761
96.5604	28.9197
94.1079	37.9616
91.8262	31.7399
92.3254	35.9999
93.3444	32.3637
96.1931	32.0551
95.084	41.2437
95.5197	35.4361
95.8171	33.1212
94.3282	44.1834
92.9137	39.7661
93.069	40.3389
94.9301	43.8135
94.5341	49.5115

## Sheet: Handley et al., 2012
depth	kao (%)
23.7419	0.6701
27.5475	0.772829
14.1004	0.794315
12.0369	0.828725
34.489	0.992386
15.7521	1.07195
13.4127	1.15353
11.0791	1.23074
17.86	1.30796
20.7669	1.59164
19.1269	1.65756
14.8658	1.67473
13.0768	1.75782
12.6986	2.01296
12.6694	2.12794
13.5996	1.03623
14.5636	1.02174
18.5597	1.9058
17.155	1.52899
11.6481	1.57971
16.0973	1.58696

## Sheet: John et al., 2012
depth	O isotope	O isotope	kao (%)		O isotope	kao (%)			depth	kao (%)
32.3114	18.1251	18.0843	48.2381						32.3114	48.2381
24.8267	18.3057	18.2934	57.3474		23.0872	4.1069			24.8267	57.3474
29.6046	18.3961	18.3845	50.066						29.6046	50.066
33.5244	18.7936	18.7886	49.4077						33.5244	49.4077
27.1339	18.6272	18.6104	48.8573						27.1339	48.8573
22.1369	18.7065	18.6822	58.8132						22.1369	58.8132
35.4814	19.2269	19.1779	51.177						35.4814	51.177
19.5723	19.1047	19.078	53.3597						19.5723	53.3597
37.3005	19.6141	19.5895	47.5448						37.3005	47.5448
17.0388	20.3043	20.2782	43.1907						17.0388	43.1907
37.8507	20.827	20.7889	43.9309						37.8507	43.9309
38.6924	21.0685	21.0784	37.3824						38.6924	37.3824
41.7564	21.3883	21.37	33.7474						41.7564	33.7474
39.2413	21.2884	21.1505	35.1991						39.2413	35.1991
40.948	21.9986	21.9873	35.9469						40.948	35.9469
50.3589	21.899	21.8901	19.9208		19.2832	48.9944			50.3589	19.9208
14.2969	22.495	22.4717	29.4029						14.2969	29.4029
7.42171	22.5852	22.5775	3.1846						7.42171	3.1846
57.1414	23.1991	23.1727	11.5745						57.1414	11.5745
32.7465	18.3982	18.3906	54.4363						32.7465	54.4363
35.0352	19.1041	19.078	47.5329						35.0352	47.5329
34.1549	18.7783	18.7576	47.5514						34.1549	47.5514
					18.585	54.0766

## Sheet: Kelly et al., 2005
depth	kao (%)
167.002	10.8633
169.328	10.3688
169.542	6.45848
170.781	10.045
169.745	9.59734
170.204	9.79804
171.241	10.3479
171.531	10.9662
171.899	12.1044
172.002	8.49183
167.232	18.0534
168.555	22.0217
169.04	15.7021
169.175	11.0414
170.554	18.2767
171.054	19.9727
167.391	26.1536
167.593	23.4811
168.107	25.4571
168.382	25.203
168.921	24.683
169.94	7.18977
167.786	31.7119
168.751	30.033

## Sheet: Puialte 2015
depth	kao (%)
38.1795	3.37343
43.1365	3.30506
45.302	-0.00661557
46.6018	-2.64999
48.3322	-2.67386
7.54565	15.6105
9.16792	15.5881
11.5473	15.5553
13.3828	19.4681
15.0592	19.445
17.0059	19.4182
18.469	15.4598
20.1994	15.4359
21.6054	15.4165
23.2291	13.4251
25.3877	19.3025
33.7694	19.1869
35.7273	18.7661
36.8562	13.2371
40.4237	15.157
41.6149	13.1715
26.6736	35.0375
33.379	34.945
27.5268	50.7784
33.725	53.9747
28.8157	62.5751
30.5432	66.4895
33.642	68.4158
31.8335	76.3171

## Sheet: Tateo 2020
Central North Sea	kao (%)				Zumaya	kao (%)
2631.4	-1.00512				13.0393	-0.536265
2635.14	-0.766068				7.2733	-0.300926
2637.72	-1.13837				3.25389	-0.243056
2654.79	-1.17059				1.14363	0.833333
2657.17	-0.959833				30.1587	3.86188
2579.19	-0.104635				7.95772	3.15201
2629.11	0.869945				0.0791279	4.95756
2613.03	1.78036				8.71995	8.73071
2627.14	1.68051				16.1691	15.2971
2625.29	6.47348				10.1747	17.6427
2620.56	6.7725				14.0489	19.6952
2623.57	7.81338				18.0786	21.7477
2615.9	11.1428				26.5329	25.8526
2614.44	11.8612				28.7897	27.9051
2594.79	18.3734				11.4876	27.6119
2621.91	20.0403				14.9708	28.7847
2577.48	21.1514				35.0374	31.1304
2580.5	22.4577				17.1154	32.8897
2609.2	25.7068				40.1713	35.5285
2610.37	26.2296				32.0901	35.5285
2618.7	26.4362				24.2284	36.4082
2585.31	30.6557				23.2122	51.4596
2605.59	34.761				20.0407	55.1736
2574.21	36.6825				20.4577	62.7238
2590.18	36.9944				19.2901	68.7785
2592.93	38.0372				18.4539	74.5255
2572.73	39.5078
2575.65	40.0183
2583.53	41.2902
2598.86	43.1999
2588.75	44.7054
2599.19	44.8971
2570.96	46.4246
2595.94	46.2478
2606.94	46.17
2586.85	47.3744
2603.58	50.9737
2601.55	58.9545
2603.22	60.0049

## Sheet: Kemp2018
Distance	kao (%)		petm
2612.78	48.5989		2609-2612
2598.64	33.4412
2613.41	33.6728
2611.87	40.2039
2617.45	32.873
2597.63	30.1528
2599.34	28.8263
2597.23	28.0377
2615.02	28.7125
2601.18	22.5186
2611.14	28.5107
2602.48	22.6949
2603.83	22.9672
2599.99	20.9883
2609.36	25.8574
2602.81	15.9413
2605.2	13.7566
2606.33	13.5526
2608.15	10.2993
2616.39	10.2141
2619.55	8.69783
2621.05	3.08084
2625.35	4.99338
2633.84	4.07287
2622.88	1.33849
2632.94	2.3368
2629.63	1.10792
2631.98	0.265627

## Sheet: Harding et al., 2011
age	kao (%)
55.9118	1.81197
55.9446	7.39757
55.9071	2.24791
55.9188	3.47487
55.9119	4.39107
55.8847	4.15502
55.8989	4.26187
55.9018	4.37353
55.8709	4.52521
55.8769	4.50663
55.9222	4.48787
55.8899	5.76238
55.9103	5.43802
55.9249	6.41267
55.8932	6.29638
55.9274	7.80249
55.931	7.37293
55.9112	6.92518
55.9195	8.35028
55.9394	9.10043
55.932	8.97558
55.9437	9.26851
55.9366	11.3853
55.9347	11.4849

[truncated: 6 more sheets: Gibson et al., 1993 2000, Schulte et al., 2011, Robert and Kennet 1992, Cramer et al., 1999, Robert and Chamley 1991, Wieczorek et al., 2013]
